# Supplementary material for: 6-(3,5-Dimethyl­benz­yl)-5-ethyl-1-[(2-phen­oxy­eth­oxy)meth­yl]-1,2,3,4-tetra­hydro­pyrimidine-2,4-dione
Source: Acta Crystallogr Sect E Struct Rep Online. 2011 Oct 5;67(Pt 11):o2839. doi: 10.1107/S1600536811039821 (PMC3247578; doi:10.1107/S1600536811039821)
Supplement: Supplementary file 1 [file e-67-o2839-sup1.cif]

##############################################################################
#                                                                            #
# This CIF contains the data in a paper accepted for publication in          #
# Acta Crystallographica Section E. It conforms to the requirements of       #
# Notes for Authors for Acta Crystallographica Section E, and has been       #
# peer reviewed under the auspices of the IUCr Commission on Journals.       #
#                                                                            #
# Full details of the Crystallographic Information File format               #
# are given in the paper "The Crystallographic Information File (CIF):       #
# a New Standard Archive File for Crystallography" by S. R. Hall, F. H.      #
# Allen and I. D. Brown [Acta Cryst. (1991), A47, 655-685].                  #
#                                                                            #
# The current version of the core CIF dictionary is obtainable from          #
# ftp://ftp.iucr.org/pub/cif_core.dic.                                       #
#                                                                            #
# Software is freely available for graphical display of the structure(s)     #
# in this CIF. For information consult the CIF software page                 #
# http://www.iucr.org/resources/cif/software.                                #
#                                                                            #
# This file may be used for bona fide research purposes within the           #
# scientific community so long as proper attribution is given to the journal # 
# article from which it was obtained.                                        #
#                                                                            #
##############################################################################
data_global
_audit_creation_method     SHELXL-97
_journal_date_recd_electronic     2011-09-26
_journal_date_accepted     2011-09-28
_journal_name_full     'Acta Crystallographica, Section E'
_journal_year     2011
_journal_volume     67
_journal_issue     11
_journal_page_first     o2839
_journal_page_last     o2839
_journal_paper_category     QO
_journal_coeditor_code     XU5341
_publ_contact_author
;
     Dr. Seik Weng Ng
     Department of Chemistry
     University of Malaya
     50603 Kuala Lumpur
     Malaysia
;
_publ_contact_author_email     seikweng@um.edu.my
_publ_contact_author_fax     '03 7967 4193'
_publ_contact_author_phone     '03 7967 6778'
_publ_section_title
;\
6-(3,5-Dimethylbenzyl)-5-ethyl-1-[(2-phenoxyethoxy)methyl]-1,2,3,4-\
tetrahydropyrimidine-2,4-dione
;
loop_
    _publ_author_name
    _publ_author_address
    'El-Brollosy, Nasser R.'
;
Department of Pharmaceutical Chemistry
College of Pharmacy
King Saud University
PO Box 2457 Riyadh 11451
Saudi Arabia
;
    'El-Emam, Ali A.'
;
Department of Pharmaceutical Chemistry
College of Pharmacy
King Saud University
PO Box 2457 Riyadh 11451
Saudi Arabia
;
    'Al-Deeb, Omar A.'
;
Department of Pharmaceutical Chemistry
College of Pharmacy
King Saud University
PO Box 2457 Riyadh 11451
Saudi Arabia
;
    'Ng, Seik Weng'
;
Department of Chemistry
University of Malaya
50603 Kuala Lumpur
Malaysia
and
Chemistry Department
Faculty of Science
King Abdulaziz University
PO Box 80203 Jeddah
Saudi Arabia
;
data_I
_audit_creation_method     SHELXL-97
_chemical_name_systematic
;
6-(3,5-Dimethylbenzyl)-5-ethyl-1-[(2-phenoxyethoxy)methyl]-1,2,3,4-
tetrahydropyrimidine-2,4-dione
;
_chemical_name_common
;
6-(3,5-dimethylbenzyl)-5-ethyl-1-(phenoxyethoxymethyl)uracil
;
_chemical_formula_moiety     'C24 H28 N2 O4'
_chemical_formula_sum     'C24 H28 N2 O4'
_chemical_formula_iupac     'C24 H28 N2 O4'
_chemical_formula_weight     408.48
_chemical_melting_point     ?
_symmetry_cell_setting     monoclinic
_symmetry_space_group_name_H-M     'P 21/n'
_symmetry_space_group_name_Hall     '-P 2yn'
loop_
    _symmetry_equiv_pos_as_xyz
    'x, y, z'
    '-x+1/2, y+1/2, -z+1/2'
    '-x, -y, -z'
    'x-1/2, -y-1/2, z-1/2'
_cell_length_a     16.1116(6)
_cell_length_b     4.8211(2)
_cell_length_c     27.5125(10)
_cell_angle_alpha     90.00
_cell_angle_beta     92.574(3)
_cell_angle_gamma     90.00
_cell_volume     2134.90(14)
_cell_formula_units_Z     4
_cell_measurement_reflns_used     1976
_cell_measurement_theta_min     2.74
_cell_measurement_theta_max     74.25
_cell_measurement_temperature     100(2)
_exptl_crystal_description     prism
_exptl_crystal_colour     colorless
_exptl_crystal_size_max     0.20
_exptl_crystal_size_mid     0.10
_exptl_crystal_size_min     0.05
_exptl_crystal_density_diffrn     1.271
_exptl_crystal_density_meas     ?
_exptl_crystal_density_method     'not measured'
_exptl_crystal_F_000     872
_exptl_absorpt_coefficient_mu     0.700
_exptl_absorpt_correction_type     multi-scan
_exptl_absorpt_process_details     '(CrysAlis PRO; Agilent, 2010)'
_exptl_absorpt_correction_T_min     0.8726
_exptl_absorpt_correction_T_max     0.9658
_diffrn_ambient_temperature     100(2)
_diffrn_radiation_type     CuK\a
_diffrn_radiation_wavelength     1.54184
_diffrn_radiation_source     'SuperNova (Cu) X-ray Source'
_diffrn_radiation_monochromator     Mirror
_diffrn_measurement_device_type
                  'Agilent SuperNova Dual diffractometer with an Atlas detector'
_diffrn_measurement_method     \w
_diffrn_detector_area_resol_mean     10.4041
_diffrn_reflns_number     6587
_diffrn_reflns_av_R_equivalents     0.0356
_diffrn_reflns_av_sigmaI/netI     0.0538
_diffrn_reflns_theta_min     3.12
_diffrn_reflns_theta_max     74.42
_diffrn_reflns_theta_full     74.42
_diffrn_measured_fraction_theta_max     0.950
_diffrn_measured_fraction_theta_full     0.950
_diffrn_reflns_limit_h_min     -17
_diffrn_reflns_limit_h_max     19
_diffrn_reflns_limit_k_min     -5
_diffrn_reflns_limit_k_max     5
_diffrn_reflns_limit_l_min     -19
_diffrn_reflns_limit_l_max     34
_diffrn_standards_number     0
_diffrn_standards_interval_count     0
_diffrn_standards_interval_time     0
_diffrn_standards_decay_%     0
_reflns_number_total     4115
_reflns_number_gt     2940
_reflns_threshold_expression     I>2\s(I)
_refine_ls_structure_factor_coef     Fsqd
_refine_ls_matrix_type     full
_refine_ls_R_factor_all     0.0754
_refine_ls_R_factor_gt     0.0480
_refine_ls_wR_factor_gt     0.1104
_refine_ls_wR_factor_ref     0.1298
_refine_ls_goodness_of_fit_ref     1.032
_refine_ls_restrained_S_all     1.033
_refine_ls_number_reflns     4115
_refine_ls_number_parameters     272
_refine_ls_number_restraints     1
_refine_ls_hydrogen_treatment     mixed
_refine_ls_weighting_scheme     calc
_refine_ls_weighting_details
                 'calc w=1/[\s^2^(Fo^2^)+(0.0602P)^2^] where P=(Fo^2^+2Fc^2^)/3'
_atom_sites_solution_hydrogens     geom
_atom_sites_solution_primary     direct
_atom_sites_solution_secondary     difmap
_refine_ls_shift/su_max     0.001
_refine_ls_shift/su_mean     0.001
_refine_diff_density_max     0.196
_refine_diff_density_min     -0.326
_refine_ls_extinction_method     none
_refine_ls_extinction_coef     ?
loop_
    _atom_type_symbol
    _atom_type_description
    _atom_type_scat_dispersion_real
    _atom_type_scat_dispersion_imag
    _atom_type_scat_source
    'C' 'C' 0.0181 0.0091
                         'International Tables Vol C Tables 4.2.6.8 and 6.1.1.4'
    'H' 'H' 0.0000 0.0000
                         'International Tables Vol C Tables 4.2.6.8 and 6.1.1.4'
    'N' 'N' 0.0311 0.0180
                         'International Tables Vol C Tables 4.2.6.8 and 6.1.1.4'
    'O' 'O' 0.0492 0.0322
                         'International Tables Vol C Tables 4.2.6.8 and 6.1.1.4'
_computing_data_collection     'CrysAlis PRO (Agilent, 2010)'
_computing_cell_refinement     'CrysAlis PRO (Agilent, 2010)'
_computing_data_reduction     'CrysAlis PRO (Agilent, 2010)'
_computing_structure_solution     'SHELXS97 (Sheldrick, 2008)'
_computing_structure_refinement     'SHELXL97 (Sheldrick, 2008)'
_computing_molecular_graphics     'X-SEED (Barbour, 2001)'
_computing_publication_material     'publCIF (Westrip, 2010)'
loop_
    _atom_site_type_symbol
    _atom_site_label
    _atom_site_fract_x
    _atom_site_fract_y
    _atom_site_fract_z
    _atom_site_U_iso_or_equiv
    _atom_site_adp_type
    _atom_site_calc_flag
    _atom_site_refinement_flags
    _atom_site_occupancy
    _atom_site_symmetry_multiplicity
    _atom_site_disorder_assembly
    _atom_site_disorder_group
    N N1 0.41200(10) 0.7342(4) 0.49973(5) 0.0225(4) Uani d . 1 1 . .
    H H1 0.4438(15) 0.827(5) 0.4779(8) 0.048(7) Uiso d . 1 1 . .
    N N2 0.38205(9) 0.6427(3) 0.58001(5) 0.0188(3) Uani d . 1 1 . .
    O O1 0.34103(8) 0.5312(3) 0.43648(4) 0.0288(3) Uani d . 1 1 . .
    O O2 0.48232(8) 0.9577(3) 0.56125(4) 0.0268(3) Uani d . 1 1 . .
    O O3 0.44380(7) 0.4797(3) 0.65593(4) 0.0248(3) Uani d . 1 1 A .
    O O4 0.56832(8) 0.5868(3) 0.72760(5) 0.0324(4) Uani d . 1 1 . .
    C C1 0.35269(11) 0.5509(4) 0.48060(6) 0.0207(4) Uani d . 1 1 . .
    C C2 0.30735(11) 0.3942(4) 0.51623(6) 0.0200(4) Uani d . 1 1 . .
    C C3 0.24618(11) 0.1866(5) 0.49479(7) 0.0265(5) Uani d . 1 1 . .
    H H3A 0.2372 0.0400 0.5192 0.032 Uiso calc R 1 1 . .
    H H3B 0.2706 0.0976 0.4663 0.032 Uiso calc R 1 1 . .
    C C4 0.16242(13) 0.3118(6) 0.47889(8) 0.0397(6) Uani d . 1 1 . .
    H H4A 0.1283 0.1710 0.4618 0.060 Uiso calc R 1 1 . .
    H H4B 0.1711 0.4688 0.4571 0.060 Uiso calc R 1 1 . .
    H H4C 0.1341 0.3762 0.5076 0.060 Uiso calc R 1 1 . .
    C C5 0.32268(11) 0.4450(4) 0.56414(6) 0.0187(4) Uani d . 1 1 . .
    C C6 0.42908(11) 0.7878(4) 0.54791(6) 0.0204(4) Uani d . 1 1 . .
    C C7 0.27874(11) 0.2963(4) 0.60376(6) 0.0208(4) Uani d . 1 1 . .
    H H7A 0.3209 0.2359 0.6288 0.025 Uiso calc R 1 1 . .
    H H7B 0.2525 0.1271 0.5896 0.025 Uiso calc R 1 1 . .
    C C8 0.21249(11) 0.4626(4) 0.62863(6) 0.0201(4) Uani d . 1 1 . .
    C C9 0.16152(11) 0.6537(4) 0.60390(6) 0.0210(4) Uani d . 1 1 . .
    H H9 0.1699 0.6903 0.5705 0.025 Uiso calc R 1 1 . .
    C C10 0.09878(11) 0.7921(4) 0.62691(7) 0.0244(4) Uani d . 1 1 . .
    C C11 0.08768(12) 0.7369(4) 0.67617(7) 0.0267(5) Uani d . 1 1 . .
    H H11 0.0455 0.8325 0.6925 0.032 Uiso calc R 1 1 . .
    C C12 0.13705(11) 0.5453(4) 0.70170(6) 0.0244(4) Uani d . 1 1 . .
    C C13 0.19980(11) 0.4113(4) 0.67758(6) 0.0229(4) Uani d . 1 1 . .
    H H13 0.2346 0.2825 0.6949 0.028 Uiso calc R 1 1 . .
    C C14 0.04326(12) 0.9954(5) 0.59964(8) 0.0326(5) Uani d . 1 1 . .
    H H14A 0.0550 0.9909 0.5650 0.049 Uiso calc R 1 1 . .
    H H14B 0.0535 1.1826 0.6125 0.049 Uiso calc R 1 1 . .
    H H14C -0.0150 0.9453 0.6037 0.049 Uiso calc R 1 1 . .
    C C15 0.12262(13) 0.4790(5) 0.75430(7) 0.0335(5) Uani d . 1 1 . .
    H H15A 0.1071 0.6487 0.7713 0.050 Uiso calc R 1 1 . .
    H H15B 0.1736 0.4029 0.7698 0.050 Uiso calc R 1 1 . .
    H H15C 0.0778 0.3424 0.7560 0.050 Uiso calc R 1 1 . .
    C C16 0.39924(11) 0.6934(4) 0.63250(6) 0.0212(4) Uani d . 1 1 . .
    H H16A 0.4311 0.8682 0.6365 0.025 Uiso calc R 1 1 . .
    H H16B 0.3458 0.7180 0.6484 0.025 Uiso calc R 1 1 . .
    C C17 0.53086(11) 0.4743(5) 0.64639(7) 0.0297(5) Uani d . 1 1 . .
    H H17A 0.5493 0.6616 0.6368 0.036 Uiso calc R 1 1 A .
    H H17B 0.5406 0.3453 0.6192 0.036 Uiso calc R 1 1 . .
    C C18 0.57914(12) 0.3821(5) 0.69086(7) 0.0317(5) Uani d D 1 1 A .
    H H18A 0.5587 0.1998 0.7018 0.038 Uiso calc R 1 1 . .
    H H18B 0.6387 0.3638 0.6840 0.038 Uiso calc R 1 1 . .
    C C19 0.6138(7) 0.580(2) 0.7701(2) 0.0314(7) Uani d PGD 0.50 1 A 1
    C C20 0.6750(6) 0.3880(17) 0.7837(2) 0.0428(16) Uani d PG 0.50 1 A 1
    H H20 0.6865 0.2373 0.7628 0.051 Uiso calc PR 0.50 1 A 1
    C C21 0.7193(4) 0.4169(15) 0.8279(2) 0.0473(14) Uani d PG 0.50 1 A 1
    H H21 0.7611 0.2860 0.8373 0.057 Uiso calc PR 0.50 1 A 1
    C C22 0.7025(4) 0.6374(15) 0.85853(18) 0.0386(18) Uani d PG 0.50 1 A 1
    H H22 0.7328 0.6572 0.8888 0.046 Uiso calc PR 0.50 1 A 1
    C C23 0.6413(6) 0.8290(14) 0.8449(2) 0.0400(17) Uani d PG 0.50 1 A 1
    H H23 0.6298 0.9797 0.8658 0.048 Uiso calc PR 0.50 1 A 1
    C C24 0.5969(7) 0.800(2) 0.8007(2) 0.0365(14) Uani d PG 0.50 1 A 1
    H H24 0.5551 0.9309 0.7914 0.044 Uiso calc PR 0.50 1 A 1
    C C19' 0.6218(7) 0.570(2) 0.7688(2) 0.0314(7) Uani d PGD 0.50 1 A 2
    C C20' 0.6910(6) 0.3974(18) 0.7719(2) 0.0428(16) Uani d PG 0.50 1 A 2
    H H20' 0.7033 0.2811 0.7453 0.051 Uiso calc PR 0.50 1 A 2
    C C21' 0.7423(4) 0.3952(17) 0.8139(2) 0.0473(14) Uani d PG 0.50 1 A 2
    H H21' 0.7896 0.2774 0.8160 0.057 Uiso calc PR 0.50 1 A 2
    C C22' 0.7244(4) 0.5654(18) 0.85281(19) 0.0386(18) Uani d PG 0.50 1 A 2
    H H22' 0.7594 0.5639 0.8815 0.046 Uiso calc PR 0.50 1 A 2
    C C23' 0.6552(5) 0.7379(15) 0.84974(19) 0.0400(17) Uani d PG 0.50 1 A 2
    H H23' 0.6429 0.8542 0.8764 0.048 Uiso calc PR 0.50 1 A 2
    C C24' 0.6039(6) 0.740(2) 0.8077(2) 0.0365(14) Uani d PG 0.50 1 A 2
    H H24' 0.5566 0.8579 0.8056 0.044 Uiso calc PR 0.50 1 A 2
loop_
    _atom_site_aniso_label
    _atom_site_aniso_U_11
    _atom_site_aniso_U_22
    _atom_site_aniso_U_33
    _atom_site_aniso_U_12
    _atom_site_aniso_U_13
    _atom_site_aniso_U_23
    N1 0.0214(8) 0.0306(10) 0.0160(7) -0.0053(7) 0.0047(6) 0.0009(7)
    N2 0.0188(7) 0.0235(9) 0.0142(7) -0.0030(7) 0.0028(6) -0.0016(7)
    O1 0.0305(7) 0.0412(9) 0.0151(6) -0.0050(7) 0.0035(5) -0.0015(6)
    O2 0.0257(7) 0.0348(8) 0.0202(6) -0.0111(6) 0.0040(5) 0.0003(6)
    O3 0.0187(6) 0.0374(8) 0.0182(6) 0.0007(6) 0.0013(5) 0.0028(6)
    O4 0.0285(7) 0.0444(9) 0.0235(7) 0.0064(7) -0.0068(6) -0.0081(7)
    C1 0.0197(9) 0.0259(11) 0.0166(9) 0.0023(8) 0.0032(7) 0.0006(8)
    C2 0.0184(9) 0.0216(10) 0.0200(9) -0.0009(7) 0.0019(7) -0.0011(8)
    C3 0.0287(11) 0.0323(12) 0.0186(9) -0.0090(9) 0.0009(8) -0.0010(9)
    C4 0.0278(11) 0.0587(17) 0.0320(11) -0.0065(11) -0.0045(9) -0.0122(12)
    C5 0.0167(8) 0.0205(10) 0.0191(8) 0.0016(7) 0.0028(7) 0.0000(8)
    C6 0.0178(9) 0.0252(10) 0.0183(9) 0.0000(8) 0.0035(7) 0.0013(8)
    C7 0.0201(9) 0.0234(10) 0.0191(9) -0.0024(8) 0.0031(7) -0.0005(8)
    C8 0.0176(8) 0.0233(10) 0.0196(9) -0.0055(7) 0.0038(7) -0.0007(8)
    C9 0.0194(9) 0.0253(10) 0.0185(9) -0.0047(8) 0.0021(7) 0.0011(8)
    C10 0.0206(9) 0.0243(11) 0.0281(10) -0.0030(8) -0.0001(8) -0.0005(9)
    C11 0.0211(9) 0.0309(12) 0.0286(10) -0.0014(8) 0.0069(8) -0.0041(9)
    C12 0.0213(9) 0.0336(12) 0.0186(9) -0.0064(9) 0.0038(7) -0.0019(9)
    C13 0.0211(9) 0.0286(11) 0.0191(9) -0.0024(8) 0.0010(7) 0.0042(8)
    C14 0.0253(10) 0.0321(12) 0.0405(12) 0.0011(9) 0.0010(9) 0.0029(11)
    C15 0.0292(10) 0.0508(15) 0.0210(10) -0.0065(10) 0.0078(8) -0.0011(10)
    C16 0.0200(9) 0.0281(11) 0.0156(8) -0.0024(8) 0.0022(7) -0.0029(8)
    C17 0.0177(9) 0.0481(14) 0.0235(10) -0.0014(9) 0.0032(7) -0.0040(10)
    C18 0.0258(10) 0.0389(13) 0.0301(11) 0.0067(9) -0.0033(8) -0.0086(10)
    C19 0.0248(19) 0.0451(15) 0.0237(10) -0.0112(13) -0.0055(10) 0.0059(10)
    C20 0.040(4) 0.0552(19) 0.032(3) -0.001(2) -0.012(3) 0.009(2)
    C21 0.039(4) 0.063(2) 0.038(4) 0.002(3) -0.013(2) 0.009(3)
    C22 0.030(3) 0.058(4) 0.0265(18) -0.013(3) -0.008(2) 0.012(2)
    C23 0.042(3) 0.059(5) 0.0179(14) -0.010(3) -0.0079(14) 0.011(2)
    C24 0.0328(18) 0.062(4) 0.0146(19) -0.0076(19) -0.0034(13) 0.006(2)
    C19' 0.0248(19) 0.0451(15) 0.0237(10) -0.0112(13) -0.0055(10) 0.0059(10)
    C20' 0.040(4) 0.0552(19) 0.032(3) -0.001(2) -0.012(3) 0.009(2)
    C21' 0.039(4) 0.063(2) 0.038(4) 0.002(3) -0.013(2) 0.009(3)
    C22' 0.030(3) 0.058(4) 0.0265(18) -0.013(3) -0.008(2) 0.012(2)
    C23' 0.042(3) 0.059(5) 0.0179(14) -0.010(3) -0.0079(14) 0.011(2)
    C24' 0.0328(18) 0.062(4) 0.0146(19) -0.0076(19) -0.0034(13) 0.006(2)
loop_
    _geom_bond_atom_site_label_1
    _geom_bond_atom_site_label_2
    _geom_bond_site_symmetry_2
    _geom_bond_distance
    _geom_bond_publ_flag
    N1 C6 . 1.366(2) ?
    N1 C1 . 1.388(2) ?
    N1 H1 . 0.92(3) ?
    N2 C6 . 1.380(2) ?
    N2 C5 . 1.406(2) ?
    N2 C16 . 1.479(2) ?
    O1 C1 . 1.224(2) ?
    O2 C6 . 1.230(2) ?
    O3 C16 . 1.396(2) ?
    O3 C17 . 1.439(2) ?
    O4 C19 . 1.352(6) ?
    O4 C19' . 1.395(6) ?
    O4 C18 . 1.429(2) ?
    C1 C2 . 1.459(2) ?
    C2 C5 . 1.352(2) ?
    C2 C3 . 1.506(3) ?
    C3 C4 . 1.525(3) ?
    C3 H3A . 0.9900 ?
    C3 H3B . 0.9900 ?
    C4 H4A . 0.9800 ?
    C4 H4B . 0.9800 ?
    C4 H4C . 0.9800 ?
    C5 C7 . 1.508(2) ?
    C7 C8 . 1.522(2) ?
    C7 H7A . 0.9900 ?
    C7 H7B . 0.9900 ?
    C8 C9 . 1.392(3) ?
    C8 C13 . 1.393(2) ?
    C9 C10 . 1.388(3) ?
    C9 H9 . 0.9500 ?
    C10 C11 . 1.401(3) ?
    C10 C14 . 1.504(3) ?
    C11 C12 . 1.389(3) ?
    C11 H11 . 0.9500 ?
    C12 C13 . 1.393(3) ?
    C12 C15 . 1.510(2) ?
    C13 H13 . 0.9500 ?
    C14 H14A . 0.9800 ?
    C14 H14B . 0.9800 ?
    C14 H14C . 0.9800 ?
    C15 H15A . 0.9800 ?
    C15 H15B . 0.9800 ?
    C15 H15C . 0.9800 ?
    C16 H16A . 0.9900 ?
    C16 H16B . 0.9900 ?
    C17 C18 . 1.488(3) ?
    C17 H17A . 0.9900 ?
    C17 H17B . 0.9900 ?
    C18 H18A . 0.9900 ?
    C18 H18B . 0.9900 ?
    C19 C20 . 1.3900 ?
    C19 C24 . 1.3900 ?
    C20 C21 . 1.3900 ?
    C20 H20 . 0.9500 ?
    C21 C22 . 1.3900 ?
    C21 H21 . 0.9500 ?
    C22 C23 . 1.3900 ?
    C22 H22 . 0.9500 ?
    C23 C24 . 1.3900 ?
    C23 H23 . 0.9500 ?
    C24 H24 . 0.9500 ?
    C19' C20' . 1.3900 ?
    C19' C24' . 1.3900 ?
    C20' C21' . 1.3900 ?
    C20' H20' . 0.9500 ?
    C21' C22' . 1.3900 ?
    C21' H21' . 0.9500 ?
    C22' C23' . 1.3900 ?
    C22' H22' . 0.9500 ?
    C23' C24' . 1.3900 ?
    C23' H23' . 0.9500 ?
    C24' H24' . 0.9500 ?
loop_
    _geom_angle_atom_site_label_1
    _geom_angle_atom_site_label_2
    _geom_angle_atom_site_label_3
    _geom_angle_site_symmetry_1
    _geom_angle_site_symmetry_3
    _geom_angle
    _geom_angle_publ_flag
    C6 N1 C1 . . 126.42(16) ?
    C6 N1 H1 . . 116.5(15) ?
    C1 N1 H1 . . 117.1(15) ?
    C6 N2 C5 . . 122.04(15) ?
    C6 N2 C16 . . 117.20(15) ?
    C5 N2 C16 . . 120.70(15) ?
    C16 O3 C17 . . 114.49(15) ?
    C19 O4 C18 . . 121.0(4) ?
    C19' O4 C18 . . 116.3(4) ?
    O1 C1 N1 . . 119.88(17) ?
    O1 C1 C2 . . 124.54(18) ?
    N1 C1 C2 . . 115.58(15) ?
    C5 C2 C1 . . 119.08(17) ?
    C5 C2 C3 . . 126.12(17) ?
    C1 C2 C3 . . 114.80(16) ?
    C2 C3 C4 . . 113.85(18) ?
    C2 C3 H3A . . 108.8 ?
    C4 C3 H3A . . 108.8 ?
    C2 C3 H3B . . 108.8 ?
    C4 C3 H3B . . 108.8 ?
    H3A C3 H3B . . 107.7 ?
    C3 C4 H4A . . 109.5 ?
    C3 C4 H4B . . 109.5 ?
    H4A C4 H4B . . 109.5 ?
    C3 C4 H4C . . 109.5 ?
    H4A C4 H4C . . 109.5 ?
    H4B C4 H4C . . 109.5 ?
    C2 C5 N2 . . 121.15(16) ?
    C2 C5 C7 . . 123.20(17) ?
    N2 C5 C7 . . 115.65(15) ?
    O2 C6 N1 . . 121.52(16) ?
    O2 C6 N2 . . 122.85(16) ?
    N1 C6 N2 . . 115.63(16) ?
    C5 C7 C8 . . 115.86(16) ?
    C5 C7 H7A . . 108.3 ?
    C8 C7 H7A . . 108.3 ?
    C5 C7 H7B . . 108.3 ?
    C8 C7 H7B . . 108.3 ?
    H7A C7 H7B . . 107.4 ?
    C9 C8 C13 . . 118.74(17) ?
    C9 C8 C7 . . 122.65(16) ?
    C13 C8 C7 . . 118.53(17) ?
    C10 C9 C8 . . 121.43(17) ?
    C10 C9 H9 . . 119.3 ?
    C8 C9 H9 . . 119.3 ?
    C9 C10 C11 . . 118.53(18) ?
    C9 C10 C14 . . 120.98(17) ?
    C11 C10 C14 . . 120.49(18) ?
    C12 C11 C10 . . 121.36(18) ?
    C12 C11 H11 . . 119.3 ?
    C10 C11 H11 . . 119.3 ?
    C11 C12 C13 . . 118.63(17) ?
    C11 C12 C15 . . 121.06(18) ?
    C13 C12 C15 . . 120.30(18) ?
    C12 C13 C8 . . 121.29(18) ?
    C12 C13 H13 . . 119.4 ?
    C8 C13 H13 . . 119.4 ?
    C10 C14 H14A . . 109.5 ?
    C10 C14 H14B . . 109.5 ?
    H14A C14 H14B . . 109.5 ?
    C10 C14 H14C . . 109.5 ?
    H14A C14 H14C . . 109.5 ?
    H14B C14 H14C . . 109.5 ?
    C12 C15 H15A . . 109.5 ?
    C12 C15 H15B . . 109.5 ?
    H15A C15 H15B . . 109.5 ?
    C12 C15 H15C . . 109.5 ?
    H15A C15 H15C . . 109.5 ?
    H15B C15 H15C . . 109.5 ?
    O3 C16 N2 . . 113.50(15) ?
    O3 C16 H16A . . 108.9 ?
    N2 C16 H16A . . 108.9 ?
    O3 C16 H16B . . 108.9 ?
    N2 C16 H16B . . 108.9 ?
    H16A C16 H16B . . 107.7 ?
    O3 C17 C18 . . 109.48(15) ?
    O3 C17 H17A . . 109.8 ?
    C18 C17 H17A . . 109.8 ?
    O3 C17 H17B . . 109.8 ?
    C18 C17 H17B . . 109.8 ?
    H17A C17 H17B . . 108.2 ?
    O4 C18 C17 . . 107.43(17) ?
    O4 C18 H18A . . 110.2 ?
    C17 C18 H18A . . 110.2 ?
    O4 C18 H18B . . 110.2 ?
    C17 C18 H18B . . 110.2 ?
    H18A C18 H18B . . 108.5 ?
    O4 C19 C20 . . 126.9(6) ?
    O4 C19 C24 . . 113.0(6) ?
    C20 C19 C24 . . 120.0 ?
    C19 C20 C21 . . 120.0 ?
    C19 C20 H20 . . 120.0 ?
    C21 C20 H20 . . 120.0 ?
    C22 C21 C20 . . 120.0 ?
    C22 C21 H21 . . 120.0 ?
    C20 C21 H21 . . 120.0 ?
    C23 C22 C21 . . 120.0 ?
    C23 C22 H22 . . 120.0 ?
    C21 C22 H22 . . 120.0 ?
    C24 C23 C22 . . 120.0 ?
    C24 C23 H23 . . 120.0 ?
    C22 C23 H23 . . 120.0 ?
    C23 C24 C19 . . 120.0 ?
    C23 C24 H24 . . 120.0 ?
    C19 C24 H24 . . 120.0 ?
    C20' C19' C24' . . 120.0 ?
    C20' C19' O4 . . 123.3(6) ?
    C24' C19' O4 . . 116.7(6) ?
    C19' C20' C21' . . 120.0 ?
    C19' C20' H20' . . 120.0 ?
    C21' C20' H20' . . 120.0 ?
    C20' C21' C22' . . 120.0 ?
    C20' C21' H21' . . 120.0 ?
    C22' C21' H21' . . 120.0 ?
    C23' C22' C21' . . 120.0 ?
    C23' C22' H22' . . 120.0 ?
    C21' C22' H22' . . 120.0 ?
    C22' C23' C24' . . 120.0 ?
    C22' C23' H23' . . 120.0 ?
    C24' C23' H23' . . 120.0 ?
    C23' C24' C19' . . 120.0 ?
    C23' C24' H24' . . 120.0 ?
    C19' C24' H24' . . 120.0 ?
loop_
    _geom_torsion_atom_site_label_1
    _geom_torsion_atom_site_label_2
    _geom_torsion_atom_site_label_3
    _geom_torsion_atom_site_label_4
    _geom_torsion_site_symmetry_1
    _geom_torsion_site_symmetry_2
    _geom_torsion_site_symmetry_3
    _geom_torsion_site_symmetry_4
    _geom_torsion
    _geom_torsion_publ_flag
    C6 N1 C1 O1 . . . . 176.73(18) ?
    C6 N1 C1 C2 . . . . -2.7(3) ?
    O1 C1 C2 C5 . . . . -176.43(18) ?
    N1 C1 C2 C5 . . . . 3.0(3) ?
    O1 C1 C2 C3 . . . . 3.4(3) ?
    N1 C1 C2 C3 . . . . -177.20(16) ?
    C5 C2 C3 C4 . . . . 97.0(2) ?
    C1 C2 C3 C4 . . . . -82.8(2) ?
    C1 C2 C5 N2 . . . . -0.8(3) ?
    C3 C2 C5 N2 . . . . 179.36(17) ?
    C1 C2 C5 C7 . . . . 179.49(17) ?
    C3 C2 C5 C7 . . . . -0.3(3) ?
    C6 N2 C5 C2 . . . . -2.0(3) ?
    C16 N2 C5 C2 . . . . -179.04(17) ?
    C6 N2 C5 C7 . . . . 177.74(16) ?
    C16 N2 C5 C7 . . . . 0.7(2) ?
    C1 N1 C6 O2 . . . . -178.95(17) ?
    C1 N1 C6 N2 . . . . 0.1(3) ?
    C5 N2 C6 O2 . . . . -178.63(17) ?
    C16 N2 C6 O2 . . . . -1.5(3) ?
    C5 N2 C6 N1 . . . . 2.3(3) ?
    C16 N2 C6 N1 . . . . 179.49(16) ?
    C2 C5 C7 C8 . . . . -104.9(2) ?
    N2 C5 C7 C8 . . . . 75.4(2) ?
    C5 C7 C8 C9 . . . . 35.4(2) ?
    C5 C7 C8 C13 . . . . -147.79(18) ?
    C13 C8 C9 C10 . . . . -0.2(3) ?
    C7 C8 C9 C10 . . . . 176.65(18) ?
    C8 C9 C10 C11 . . . . 0.4(3) ?
    C8 C9 C10 C14 . . . . -179.14(17) ?
    C9 C10 C11 C12 . . . . -1.0(3) ?
    C14 C10 C11 C12 . . . . 178.52(18) ?
    C10 C11 C12 C13 . . . . 1.4(3) ?
    C10 C11 C12 C15 . . . . -177.69(19) ?
    C11 C12 C13 C8 . . . . -1.2(3) ?
    C15 C12 C13 C8 . . . . 177.89(18) ?
    C9 C8 C13 C12 . . . . 0.6(3) ?
    C7 C8 C13 C12 . . . . -176.36(17) ?
    C17 O3 C16 N2 . . . . 75.77(19) ?
    C6 N2 C16 O3 . . . . -104.31(19) ?
    C5 N2 C16 O3 . . . . 72.9(2) ?
    C16 O3 C17 C18 . . . . 144.73(17) ?
    C19 O4 C18 C17 . . . . -170.9(7) ?
    C19' O4 C18 C17 . . . . -167.2(6) ?
    O3 C17 C18 O4 . . . . -64.1(2) ?
    C19' O4 C19 C20 . . . . -35(10) ?
    C18 O4 C19 C20 . . . . 1.0(12) ?
    C19' O4 C19 C24 . . . . 142(11) ?
    C18 O4 C19 C24 . . . . 177.9(3) ?
    O4 C19 C20 C21 . . . . 176.7(12) ?
    C24 C19 C20 C21 . . . . 0.0 ?
    C19 C20 C21 C22 . . . . 0.0 ?
    C20 C21 C22 C23 . . . . 0.0 ?
    C21 C22 C23 C24 . . . . 0.0 ?
    C22 C23 C24 C19 . . . . 0.0 ?
    O4 C19 C24 C23 . . . . -177.1(10) ?
    C20 C19 C24 C23 . . . . 0.0 ?
    C19 O4 C19' C20' . . . . 156(11) ?
    C18 O4 C19' C20' . . . . 10.5(10) ?
    C19 O4 C19' C24' . . . . -25(10) ?
    C18 O4 C19' C24' . . . . -170.5(4) ?
    C24' C19' C20' C21' . . . . 0.0 ?
    O4 C19' C20' C21' . . . . 178.9(11) ?
    C19' C20' C21' C22' . . . . 0.0 ?
    C20' C21' C22' C23' . . . . 0.0 ?
    C21' C22' C23' C24' . . . . 0.0 ?
    C22' C23' C24' C19' . . . . 0.0 ?
    C20' C19' C24' C23' . . . . 0.0 ?
    O4 C19' C24' C23' . . . . -179.0(10) ?
loop_
    _geom_hbond_atom_site_label_D
    _geom_hbond_atom_site_label_H
    _geom_hbond_atom_site_label_A
    _geom_hbond_site_symmetry_A
    _geom_hbond_distance_DH
    _geom_hbond_distance_HA
    _geom_hbond_distance_DA
    _geom_hbond_angle_DHA
    _geom_hbond_publ_flag
    N1 H1 O2 3_676 0.92(3) 1.94(3) 2.859(2) 173(2) yes
