# Supplementary material for: 6-(3,5-Dimethyl­benz­yl)-5-ethyl-1-[(2-phen­oxy­eth­oxy)meth­yl]-1,2,3,4-tetra­hydro­pyrimidine-2,4-dione
Source: Acta Crystallogr Sect E Struct Rep Online. 2011 Oct 5;67(Pt 11):o2839. doi: 10.1107/S1600536811039821 (PMC3247578; doi:10.1107/S1600536811039821)
Supplement: Supplementary file 2 [file e-67-o2839-Isup2.hkl]

# 
# h,k,l, Fc-squared, Fo-squared, sigma(Fo-squared) and status flag 
# 
data_I
_shelx_title '  P21/n' 
_shelx_refln_list_code          4 
_shelx_F_calc_maximum      202.16 
_exptl_crystal_F_000       872.00 
_reflns_d_resolution_high  0.8003 
 
loop_ 
 _symmetry_equiv_pos_as_xyz 
 'x, y, z' 
 '-x+1/2, y+1/2, -z+1/2' 
 '-x, -y, -z' 
 'x-1/2, -y-1/2, z-1/2' 
 
_cell_length_a    16.1116 
_cell_length_b     4.8211 
_cell_length_c    27.5125 
_cell_angle_alpha  90.000 
_cell_angle_beta   92.574 
_cell_angle_gamma  90.000 
 
_shelx_F_squared_multiplier     1.000 
 
loop_ 
 _refln_index_h 
 _refln_index_k 
 _refln_index_l 
 _refln_F_squared_calc 
 _refln_F_squared_meas 
 _refln_F_squared_sigma 
 _refln_observed_status 
   2   0   0     1079.11      983.38     12.80 o 
   4   0   0    11318.07    10271.88     60.72 o 
   6   0   0     1544.73     1315.54     21.63 o 
   8   0   0     1055.09      899.46     32.13 o 
  10   0   0       54.45       44.53      9.75 o 
  12   0   0      105.92       99.30     18.00 o 
  14   0   0        5.92       13.87      9.36 o 
  16   0   0      163.66      173.29     26.19 o 
  18   0   0        0.04       -7.99     11.13 o 
   1   1   0    10165.29     9131.46     69.67 o 
   2   1   0       69.12       45.86      6.81 o 
   3   1   0      227.03      231.06     13.04 o 
   4   1   0      516.70      445.50     18.67 o 
   5   1   0      157.11      141.49     11.66 o 
   6   1   0        0.05        2.70      4.51 o 
   7   1   0     2016.07     1964.51     45.47 o 
   8   1   0       27.83       24.82      7.50 o 
   9   1   0     1900.55     1833.65     49.57 o 
  10   1   0        8.42       18.00      7.80 o 
  11   1   0       58.24       44.22      7.45 o 
  12   1   0        0.18        2.62      3.56 o 
  13   1   0       20.50       32.20      6.30 o 
  14   1   0        2.33       -7.88      7.88 o 
  15   1   0      176.16      162.13     17.93 o 
  16   1   0       31.28       22.31      9.58 o 
  17   1   0      177.03      170.95     16.97 o 
  18   1   0       70.77       67.16     16.70 o 
  19   1   0        0.06       -7.82      8.69 o 
   0   2   0     1682.04     1745.43     43.30 o 
   1   2   0       47.40       39.22      5.73 o 
   2   2   0      190.36      190.02     10.34 o 
   3   2   0      140.54      147.06      9.09 o 
   4   2   0     1299.77     1401.14     26.27 o 
   5   2   0     1018.76     1051.62     39.44 o 
   6   2   0     4385.69     4355.06     82.81 o 
   7   2   0     1104.32     1088.83     43.05 o 
   8   2   0       53.87       74.96     13.34 o 
   9   2   0     1148.70     1177.06     48.01 o 
  10   2   0     1086.40     1080.67     35.25 o 
  11   2   0      316.88      324.14     17.85 o 
  12   2   0     1576.75     1587.02     53.19 o 
  13   2   0      272.29      236.07     22.23 o 
  14   2   0       31.52       50.17     11.92 o 
  15   2   0        1.91       -9.15     12.02 o 
  16   2   0      211.10      259.54     29.23 o 
  17   2   0       22.26       26.68     11.10 o 
  18   2   0        0.30       12.66      8.30 o 
   1   3   0       35.81       29.56      7.03 o 
   2   3   0       17.07       12.54      5.46 o 
   3   3   0       31.25       34.11      6.63 o 
   4   3   0      374.89      375.09     29.33 o 
   5   3   0      109.71      112.22     16.74 o 
   6   3   0        1.16       -1.62      9.41 o 
   7   3   0      130.65      152.80     16.49 o 
   8   3   0        0.01        1.80      6.72 o 
   9   3   0     2998.45     3205.23     72.37 o 
  10   3   0      400.50      430.11     45.51 o 
  11   3   0       90.37      110.46     23.87 o 
  12   3   0       57.31       41.00     16.81 o 
  13   3   0      164.20      163.29     27.08 o 
  14   3   0      211.96      221.47     30.03 o 
  16   3   0       55.70       51.88     11.21 o 
  17   3   0        2.74       -1.28      3.89 o 
   0   4   0      381.02      414.54     22.82 o 
   1   4   0      186.85      197.90     14.07 o 
   2   4   0      465.05      498.87     21.29 o 
   3   4   0       15.17       10.41      5.42 o 
   4   4   0        2.75        0.51     10.45 o 
   5   4   0       94.11       98.70     15.83 o 
   6   4   0       40.94       42.86     12.18 o 
   7   4   0        3.38       -0.25     13.16 o 
   8   4   0        3.17       -8.65     15.23 o 
   9   4   0       72.90       66.67     13.60 o 
  10   4   0       83.47       78.77     12.31 o 
  11   4   0      126.52      144.22     16.14 o 
  12   4   0        0.01       -3.24      5.47 o 
  13   4   0       33.00       34.92     10.02 o 
  14   4   0        0.39       -6.97      6.97 o 
  15   4   0      128.72      161.94     13.14 o 
   1   5   0        0.39        1.03      9.34 o 
   2   5   0        9.43       -7.43      9.46 o 
   3   5   0       54.37       42.44     12.22 o 
   4   5   0      101.51      113.70     18.91 o 
   5   5   0        0.91        2.48      8.67 o 
   6   5   0       83.33       70.18     14.95 o 
   7   5   0        0.54        1.19      7.33 o 
   8   5   0       51.24       56.85     12.66 o 
   9   5   0       21.56       42.34     10.63 o 
  10   5   0        7.65        2.52      4.79 o 
  11   5   0       43.60       52.80      7.69 o 
 -19   0   1      114.55      129.49     17.23 o 
 -17   0   1      117.11       74.71     18.82 o 
 -15   0   1      175.15      159.13     25.48 o 
 -13   0   1      135.04      155.43     23.18 o 
 -11   0   1       46.02       53.08     10.79 o 
  -9   0   1       61.55       50.54      6.24 o 
  -7   0   1        0.70        3.41      3.32 o 
  -5   0   1      110.83       95.88      7.89 o 
  -3   0   1        0.68        1.57      2.49 o 
  -1   0   1     5588.05     5213.93     26.66 o 
   1   0   1    12790.33     9920.31     44.19 o 
   3   0   1     2818.38     2450.80     22.93 o 
   5   0   1      544.56      421.37     10.96 o 
   7   0   1      128.48      137.32      8.02 o 
   9   0   1      169.11      213.40     18.45 o 
  11   0   1     1449.86     1349.10     50.51 o 
  13   0   1       37.44        6.76     13.42 o 
  15   0   1       11.38       13.90     11.36 o 
  17   0   1        7.89       -1.67     12.14 o 
  19   0   1      240.49      230.54     22.26 o 
 -19   1   1        8.34        4.38      8.69 o 
 -18   1   1       92.44      104.86     19.56 o 
 -17   1   1        0.73       -7.41      7.41 o 
 -16   1   1      215.59      212.35     31.48 o 
 -15   1   1      614.98      617.68     49.47 o 
 -14   1   1      114.25      105.59     14.58 o 
 -13   1   1        1.16       -1.61      5.04 o 
 -12   1   1        0.03        0.03      6.55 o 
 -11   1   1       11.96        5.02      5.82 o 
 -10   1   1       36.19       52.60     10.02 o 
  -9   1   1        8.11        7.38      5.85 o 
  -8   1   1     1528.99     1565.46     44.06 o 
  -7   1   1      573.63      564.39     25.26 o 
  -6   1   1     2472.53     2261.66     46.75 o 
  -5   1   1     1272.77     1211.60     32.27 o 
  -4   1   1    15882.69    14434.66    104.80 o 
  -3   1   1    19262.01    16523.19    104.35 o 
  -2   1   1     1830.89     1619.35     30.59 o 
  -1   1   1      443.66      368.81     13.95 o 
   0   1   1     9076.67     8452.55     62.37 o 
   1   1   1        0.01       -0.21      2.60 o 
   2   1   1    20466.02    18629.87    108.31 o 
   3   1   1    18632.70    15780.50    102.86 o 
   4   1   1     2316.94     2110.22     39.92 o 
   5   1   1       47.00       37.85      6.86 o 
   6   1   1     1573.70     1442.08     36.77 o 
   7   1   1      948.74      952.31     31.79 o 
   8   1   1      461.27      471.12     23.69 o 
   9   1   1      948.22      939.28     34.98 o 
  10   1   1      675.22      685.95     24.48 o 
  11   1   1       57.50       44.85      7.22 o 
  12   1   1        4.73       13.08      5.20 o 
  13   1   1      426.09      412.21     24.77 o 
  14   1   1        5.46        3.22      8.24 o 
  15   1   1       26.01       13.07      8.85 o 
  16   1   1      607.62      603.54     31.50 o 
  17   1   1       51.01       48.71     11.80 o 
  18   1   1       11.17       14.79     12.51 o 
  19   1   1       70.42       80.51     14.69 o 
 -18   2   1       17.32        7.39      8.35 o 
 -17   2   1       23.76       20.91     10.48 o 
 -16   2   1        4.11        5.28      9.02 o 
 -15   2   1        1.96       -3.49     11.98 o 
 -14   2   1        1.56        5.05      7.42 o 
 -13   2   1      537.51      541.33     32.46 o 
 -12   2   1        1.87       -4.01      6.10 o 
 -11   2   1        0.90       -1.81      3.78 o 
 -10   2   1       24.81       22.83      7.80 o 
  -9   2   1     1542.43     1614.30     56.92 o 
  -8   2   1       32.63       45.88     11.03 o 
  -7   2   1      741.27      722.29     35.42 o 
  -6   2   1     1435.95     1469.43     48.47 o 
  -5   2   1      845.23      808.62     34.82 o 
  -4   2   1      629.02      575.28     28.35 o 
  -3   2   1      215.07      213.74     16.94 o 
  -2   2   1     1083.73     1001.47     33.98 o 
  -1   2   1      606.54      597.13     17.84 o 
   0   2   1      707.64      649.20     18.44 o 
   1   2   1      512.54      572.73     23.93 o 
   2   2   1       10.46       14.08      4.83 o 
   3   2   1      486.82      445.27     19.95 o 
   4   2   1     1187.88     1300.29     27.54 o 
   5   2   1      176.62      165.13     16.90 o 
   6   2   1      454.49      420.74     26.65 o 
   7   2   1     4366.22     4218.46     84.52 o 
   8   2   1      643.68      625.62     34.02 o 
   9   2   1      217.19      230.91     21.81 o 
  10   2   1      287.64      283.91     16.11 o 
  11   2   1      170.76      172.86     13.23 o 
  12   2   1       10.88        7.11      7.03 o 
  13   2   1      160.98      160.89     18.51 o 
  14   2   1        8.47       22.01     10.03 o 
  15   2   1      503.20      483.88     41.92 o 
  16   2   1       23.37       29.68     11.61 o 
  17   2   1       32.79       28.53     10.14 o 
  18   2   1      409.08      481.77     30.45 o 
 -17   3   1       18.16       24.61      7.33 o 
 -16   3   1       74.54       81.55     13.78 o 
 -14   3   1       66.18       65.44     17.96 o 
 -13   3   1       46.30       17.97     16.40 o 
 -12   3   1      182.13      180.07     29.40 o 
 -11   3   1        1.20       17.03     15.47 o 
 -10   3   1      219.54      240.07     34.24 o 
  -9   3   1     2976.61     3137.17     75.06 o 
  -8   3   1      177.14      189.06     19.11 o 
  -7   3   1      148.16      164.90     21.36 o 
  -6   3   1      756.85      794.30     43.61 o 
  -5   3   1      228.66      247.32     24.77 o 
  -4   3   1        5.63        9.29      8.97 o 
  -3   3   1       46.83       49.33      7.81 o 
  -2   3   1        0.00       -4.68      4.68 o 
  -1   3   1       30.27       32.51      6.61 o 
   0   3   1       15.78        2.86      4.41 o 
   1   3   1      307.46      307.97     16.30 o 
   2   3   1      611.74      658.75     23.21 o 
   3   3   1      217.97      236.38     23.14 o 
   4   3   1      206.64      197.49     21.81 o 
   5   3   1       72.33       46.93     12.48 o 
   6   3   1      251.55      252.85     25.24 o 
   7   3   1      429.60      434.23     32.27 o 
   8   3   1        1.24       -7.17     21.58 o 
   9   3   1      385.07      455.62     27.82 o 
  10   3   1     1526.85     1722.00     84.09 o 
  11   3   1        1.10        6.13     10.38 o 
  12   3   1        6.25      -13.97     13.97 o 
  13   3   1        0.98       20.29     13.98 o 
  16   3   1       10.92       11.47      7.85 o 
  17   3   1        8.71       11.03      5.10 o 
 -15   4   1       29.34       21.52      6.15 o 
 -14   4   1       81.87      109.20     14.09 o 
 -13   4   1      292.41      280.39     44.76 o 
 -12   4   1      477.68      445.01     25.09 o 
 -11   4   1       12.06        2.11      7.06 o 
 -10   4   1        0.03       -4.53     10.44 o 
  -9   4   1        0.97        4.94      9.11 o 
  -8   4   1       65.67       52.37     12.48 o 
  -7   4   1       52.03       39.62     12.29 o 
  -6   4   1       76.38       63.01     12.47 o 
  -5   4   1      139.71      114.95     17.37 o 
  -4   4   1      181.64      209.30     21.64 o 
  -3   4   1      224.82      231.54     14.18 o 
  -2   4   1        6.30       19.57      6.63 o 
  -1   4   1       60.92       52.29      8.12 o 
   0   4   1      123.87      128.60     11.92 o 
   1   4   1      389.39      409.96     19.20 o 
   2   4   1       43.17       52.05      8.42 o 
   3   4   1      241.54      255.15     15.94 o 
   4   4   1        5.73       10.57     10.29 o 
   5   4   1      413.07      417.20     36.88 o 
   6   4   1      301.72      308.07     25.76 o 
   7   4   1        0.03        0.29      7.54 o 
   8   4   1       55.06       51.92     11.90 o 
   9   4   1      334.63      343.06     31.43 o 
  10   4   1       93.66       74.26     18.22 o 
  11   4   1        9.87        5.90     17.04 o 
  12   4   1      384.22      365.60     48.45 o 
  13   4   1       36.58       24.52     10.44 o 
  14   4   1       15.01       15.38      7.06 o 
 -11   5   1       21.78       29.29      6.71 o 
 -10   5   1        1.74        5.79      5.50 o 
  -9   5   1       79.13       79.37     13.50 o 
  -8   5   1      224.59      251.71     23.25 o 
  -7   5   1       21.16       23.25      9.27 o 
  -6   5   1       14.68       18.47     10.50 o 
  -5   5   1       71.23       90.25     17.00 o 
  -4   5   1       69.73       82.69     16.80 o 
  -3   5   1       55.33       43.75     13.52 o 
  -2   5   1      228.83      262.72     27.62 o 
  -1   5   1        6.87        7.11      9.88 o 
   0   5   1        9.23        8.40      7.13 o 
   1   5   1        6.04       29.68     11.80 o 
   2   5   1      100.47       97.44     17.12 o 
   3   5   1       54.87       45.34     13.03 o 
   4   5   1        5.14        4.76      8.80 o 
   5   5   1        5.28       13.01      9.52 o 
   6   5   1      111.34      109.80     16.94 o 
   7   5   1        0.07       10.17      8.32 o 
   8   5   1       37.58       39.00     10.76 o 
   9   5   1       24.90       31.63      9.29 o 
  10   5   1       15.69        7.13      5.80 o 
  11   5   1       15.63       27.63      5.98 o 
 -18   0   2      584.73      608.35     40.38 o 
 -16   0   2        2.53       -9.03     11.26 o 
 -14   0   2        1.20        1.96      9.73 o 
 -12   0   2      787.64      752.94     45.85 o 
 -10   0   2     1308.16     1188.04     40.53 o 
  -8   0   2     1029.63      903.95     21.80 o 
  -6   0   2     5758.97     5637.76     64.71 o 
  -4   0   2     3486.43     3310.51     39.88 o 
  -2   0   2     3077.54     2935.26     54.95 o 
   0   0   2        3.97        3.13      1.23 o 
   2   0   2      842.67      770.32     22.85 o 
   4   0   2      298.63      295.88      7.90 o 
   6   0   2     2971.93     2676.81     84.79 o 
   8   0   2      262.95      223.46     18.34 o 
  10   0   2        2.44        0.77      7.54 o 
  12   0   2     1329.14     1283.98     40.01 o 
  14   0   2      328.16      315.97     35.02 o 
  16   0   2      697.20      722.99     51.54 o 
  18   0   2      465.21      477.47     35.92 o 
 -19   1   2       66.28       75.11     14.50 o 
 -18   1   2        1.89      -11.69     11.69 o 
 -17   1   2        9.29        1.33      6.58 o 
 -16   1   2        2.46        6.09      7.47 o 
 -15   1   2      205.26      186.53     18.78 o 
 -14   1   2        3.51       -1.71      4.23 o 
 -13   1   2      153.96      129.88     16.98 o 
 -12   1   2      111.04      118.90     11.77 o 
 -11   1   2      287.06      286.43     13.30 o 
 -10   1   2        6.76       12.28      7.61 o 
  -9   1   2     1056.46     1035.94     38.67 o 
  -8   1   2        7.42        2.07      6.14 o 
  -7   1   2     3370.19     3302.59     61.02 o 
  -6   1   2     3303.58     3274.91     57.23 o 
  -5   1   2      285.70      278.06     16.33 o 
  -4   1   2      501.61      499.99     20.06 o 
  -3   1   2      232.02      247.33     13.54 o 
  -2   1   2    15709.39    13251.20     87.86 o 
  -1   1   2     6614.35     6103.51     54.77 o 
   0   1   2      474.26      418.20     13.48 o 
   1   1   2     3301.89     3045.68     32.01 o 
   2   1   2      867.25      809.37     11.53 o 
   3   1   2    22130.37    20922.59     64.99 o 
   4   1   2    13275.36    11706.68     88.20 o 
   5   1   2      105.57       87.90      9.78 o 
   6   1   2      270.66      320.34     17.75 o 
   7   1   2      171.89      157.40     13.37 o 
   8   1   2      467.47      496.45     23.83 o 
   9   1   2      774.93      833.13     32.45 o 
  10   1   2      189.85      183.75     13.04 o 
  11   1   2       10.04       13.23      6.05 o 
  12   1   2      705.01      693.48     39.74 o 
  13   1   2      954.79      900.01     29.75 o 
  14   1   2      709.96      698.79     34.89 o 
  15   1   2       86.75       80.81     13.52 o 
  16   1   2        8.77       -1.09      7.48 o 
  17   1   2      118.31      108.74     14.31 o 
  18   1   2        7.26        1.23     11.59 o 
  19   1   2       67.42       83.00     14.78 o 
 -18   2   2      143.90      169.26     18.27 o 
 -17   2   2       17.38       23.85     10.50 o 
 -16   2   2       89.05      102.71     19.55 o 
 -15   2   2        7.88        0.41     10.70 o 
 -14   2   2       59.91       79.81     13.31 o 
 -13   2   2      671.24      646.19     34.91 o 
 -12   2   2        2.04       -4.83      9.96 o 
 -11   2   2       18.71       20.72      5.70 o 
 -10   2   2      357.49      361.69     18.65 o 
  -9   2   2     1493.28     1487.92     54.75 o 
  -8   2   2       13.81       24.95     10.49 o 
  -7   2   2     1029.98     1020.38     41.90 o 
  -6   2   2     1529.33     1540.24     49.88 o 
  -5   2   2      345.13      326.86     22.41 o 
  -4   2   2      213.95      231.66     18.59 o 
  -3   2   2      186.02      251.53     18.78 o 
  -2   2   2      657.85      679.04     27.91 o 
  -1   2   2       72.58       82.78     10.30 o 
   0   2   2      675.25      650.03     25.52 o 
   1   2   2      138.34      126.80      9.25 o 
   2   2   2      731.52      696.16     18.53 o 
   3   2   2      167.74      191.51      9.68 o 
   4   2   2     1363.39     1416.80     44.41 o 
   5   2   2     1037.52     1041.44     39.78 o 
   6   2   2     1665.19     1721.69     52.60 o 
   7   2   2      281.11      310.74     23.67 o 
   8   2   2       12.89       20.12      8.23 o 
   9   2   2      141.08      149.96     17.64 o 
  10   2   2      108.80      108.91     11.28 o 
  11   2   2       22.36       20.46      9.44 o 
  12   2   2      243.52      210.43     16.06 o 
  13   2   2       40.98       45.74     12.56 o 
  14   2   2       30.44       49.49     18.67 o 
  15   2   2       56.79       59.57     18.76 o 
  16   2   2      335.03      360.41     34.07 o 
  17   2   2       11.47        6.69      9.36 o 
  18   2   2      138.43      152.85     18.67 o 
 -17   3   2       92.49       90.35     11.48 o 
 -16   3   2       21.53       22.19      8.69 o 
 -14   3   2       10.50       16.33     12.52 o 
 -13   3   2      539.15      634.42     51.12 o 
 -12   3   2      342.51      432.98     44.54 o 
 -11   3   2      115.49      138.53     27.96 o 
 -10   3   2      121.77      154.54     29.90 o 
  -9   3   2        0.59       -9.39      9.39 o 
  -8   3   2     1691.70     1766.68     56.28 o 
  -7   3   2      364.99      380.45     25.85 o 
  -6   3   2       33.54       40.32     19.46 o 
  -5   3   2      147.45      141.85     19.39 o 
  -4   3   2      397.53      374.39     28.76 o 
  -3   3   2      856.96      940.03     29.00 o 
  -2   3   2       37.04       40.39      7.53 o 
  -1   3   2      442.20      450.59     19.96 o 
   0   3   2      583.86      632.25     23.29 o 
   1   3   2       44.89       46.87      7.32 o 
   2   3   2      185.13      209.78     14.87 o 
   3   3   2      544.75      544.25     34.25 o 
   4   3   2        1.71        7.38     10.00 o 
   5   3   2       77.07       77.06     15.06 o 
   6   3   2      722.81      799.40     44.29 o 
   7   3   2       35.42       37.13      9.15 o 
   8   3   2        6.41       -7.02     10.52 o 
   9   3   2     1201.27     1303.42     44.85 o 
  10   3   2      955.32     1034.58     63.92 o 
  11   3   2      173.21      223.30     30.54 o 
  12   3   2      182.40      193.15     28.35 o 
  13   3   2        6.32        5.19     11.94 o 
  16   3   2       22.89       24.73      8.38 o 
  17   3   2       64.05       63.06      9.47 o 
 -15   4   2      164.38      183.41     14.22 o 
 -14   4   2       10.24       17.20      8.33 o 
 -13   4   2       23.52       18.93      7.20 o 
 -12   4   2      317.37      305.97     21.26 o 
 -11   4   2      185.15      190.94     18.51 o 
 -10   4   2       87.69      115.49     21.00 o 
  -9   4   2       26.62       24.25     19.59 o 
  -8   4   2      186.03      179.77     20.36 o 
  -7   4   2      301.72      336.92     27.50 o 
  -6   4   2       95.29      105.34     23.06 o 
  -5   4   2      103.28      106.38     17.71 o 
  -4   4   2        1.34       13.55     18.59 o 
  -3   4   2      158.74      167.29     12.51 o 
  -2   4   2      105.51      125.12     10.48 o 
  -1   4   2      192.61      213.44     13.90 o 
   0   4   2      117.97      115.05     10.56 o 
   1   4   2      427.20      467.96     20.75 o 
   2   4   2        0.11        1.00      4.27 o 
   3   4   2      263.66      307.25     17.51 o 
   4   4   2       31.37       29.52     13.08 o 
   5   4   2      440.83      468.36     38.68 o 
   6   4   2        0.01       11.46      8.00 o 
   7   4   2      233.51      222.72     28.15 o 
   8   4   2       50.56       64.61     17.43 o 
   9   4   2        7.29       24.28      9.00 o 
  10   4   2      165.21      139.95     16.62 o 
  11   4   2        0.02       -2.75      5.01 o 
  12   4   2       12.65       10.44      9.92 o 
  13   4   2      371.67      394.27     27.92 o 
  14   4   2       60.79       73.12     10.86 o 
 -11   5   2        4.08        5.95      5.31 o 
 -10   5   2        0.69        4.62      5.56 o 
  -9   5   2       54.50       63.45     12.36 o 
  -8   5   2       24.24       24.94     10.28 o 
  -7   5   2       35.91       34.72     11.55 o 
  -6   5   2       94.56      107.02     17.53 o 
  -5   5   2      127.07      152.39     21.08 o 
  -4   5   2      126.34      166.96     21.94 o 
  -3   5   2        5.53        1.62      8.27 o 
  -2   5   2      600.84      672.67     41.72 o 
  -1   5   2       40.00       45.72     13.36 o 
   0   5   2      185.69      192.69     16.17 o 
   1   5   2        3.05       -6.29      8.90 o 
   2   5   2        5.55        3.57      7.83 o 
   3   5   2        4.18        3.51      7.91 o 
   4   5   2        7.96       13.83      9.26 o 
   5   5   2       54.58       70.46     15.09 o 
   6   5   2       25.17       39.96     11.08 o 
   7   5   2       56.31       68.98     13.19 o 
   8   5   2        6.21        2.09      5.73 o 
   9   5   2        6.52        0.76      3.86 o 
  10   5   2       39.57       56.04      9.18 o 
 -19   0   3      373.31      368.43     27.21 o 
 -17   0   3      419.86      436.93     38.50 o 
 -15   0   3      243.93      225.71     29.59 o 
 -13   0   3       37.70       34.73     14.12 o 
  -9   0   3     6109.41     5895.80    187.18 o 
  -7   0   3       47.52       44.24      7.70 o 
  -5   0   3     2758.46     2497.43     41.08 o 
  -3   0   3    40867.84    36370.25    166.31 o 
  -1   0   3      874.38      818.59     18.72 o 
   1   0   3    29980.32    24678.65     88.88 o 
   3   0   3     3201.00     2852.39     40.12 o 
   5   0   3     9989.32     9200.86     47.16 o 
   7   0   3        0.01        0.78      2.49 o 
   9   0   3        4.57        4.00      7.45 o 
  11   0   3     1197.54     1284.87     52.52 o 
  13   0   3      164.85      194.16     26.53 o 
  15   0   3        6.96        4.33      9.65 o 
  17   0   3      612.05      609.23     44.71 o 
  19   0   3      300.75      278.35     23.39 o 
 -19   1   3        9.18        0.00      8.44 o 
 -18   1   3       81.79       67.17     16.24 o 
 -17   1   3       55.12       37.70     10.40 o 
 -16   1   3      140.06       93.48     15.63 o 
 -15   1   3      285.48      266.95     21.74 o 
 -14   1   3      531.84      516.19     21.53 o 
 -13   1   3      785.33      785.12     84.59 o 
 -12   1   3       85.93       78.53      9.92 o 
 -11   1   3        0.33       -3.98      3.98 o 
 -10   1   3      102.25      119.67     14.79 o 
  -9   1   3       13.31        4.35      6.97 o 
  -8   1   3     1638.03     1591.98     46.35 o 
  -7   1   3      380.45      396.29     22.25 o 
  -6   1   3     3119.87     2974.53     55.89 o 
  -5   1   3      275.33      269.78     16.06 o 
  -4   1   3     2921.02     2660.13     45.96 o 
  -3   1   3       77.41       70.38      8.68 o 
  -2   1   3    21295.88    18134.84    104.01 o 
  -1   1   3     3477.74     3208.14     40.31 o 
   0   1   3     1848.13     1695.69     51.58 o 
   1   1   3     3262.03     2998.61     24.98 o 
   2   1   3       55.04       44.45      3.18 o 
   3   1   3     3952.54     3726.68     19.76 o 
   4   1   3        4.51        1.30      2.25 o 
   5   1   3     2262.83     2092.86     20.52 o 
   6   1   3      270.76      242.08     15.40 o 
   7   1   3      341.62      328.02     18.54 o 
   8   1   3      336.99      348.39     20.07 o 
   9   1   3      305.93      325.20     20.37 o 
  10   1   3        0.68        6.09      7.76 o 
  11   1   3        0.81       -4.71      5.60 o 
  12   1   3      169.69      171.69     13.34 o 
  13   1   3      205.27      193.15     14.84 o 
  14   1   3     1687.00     1670.03     53.68 o 
  15   1   3       87.01       89.12     14.16 o 
  16   1   3      284.89      300.12     36.01 o 
  17   1   3       47.98       56.82     17.22 o 
  18   1   3      347.85      388.35     33.38 o 
  19   1   3      267.65      272.64     23.78 o 
 -18   2   3        4.41       22.77      8.66 o 
 -17   2   3       15.90        7.74     10.26 o 
 -16   2   3       53.86       43.42     14.93 o 
 -15   2   3      137.96      135.94     16.99 o 
 -14   2   3        7.22       -0.05      7.77 o 
 -13   2   3        5.68       -7.80      7.80 o 
 -12   2   3      662.36      679.33     25.80 o 
 -11   2   3      491.26      509.55     23.01 o 
 -10   2   3        1.39       -2.69      4.74 o 
  -9   2   3      180.97      182.56     20.41 o 
  -8   2   3     1068.04      998.49     43.85 o 
  -7   2   3        4.12       -4.70      6.89 o 
  -6   2   3      400.30      398.78     25.81 o 
  -5   2   3      433.10      475.40     27.50 o 
  -4   2   3      143.28      146.80     15.04 o 
  -3   2   3     1403.49     1303.09     40.06 o 
  -2   2   3      414.70      444.43     22.88 o 
  -1   2   3       40.36       45.30      8.61 o 
   0   2   3      185.43      198.45     14.34 o 
   1   2   3     3412.02     3378.57     40.98 o 
   2   2   3      567.22      509.85     15.64 o 
   3   2   3     3218.65     3390.35     38.09 o 
   4   2   3      283.56      320.98     22.38 o 
   5   2   3     8772.05     8927.76    115.90 o 
   6   2   3      714.47      677.42     33.48 o 
   7   2   3     3536.90     3532.89     77.67 o 
   8   2   3      444.81      456.07     29.11 o 
   9   2   3      115.73      102.88     15.12 o 
  10   2   3       30.46       21.84      5.90 o 
  11   2   3      145.18      165.81     14.04 o 
  12   2   3      619.76      616.15     33.95 o 
  13   2   3        0.64        4.54      8.96 o 
  14   2   3      342.50      298.96     34.25 o 
  15   2   3       24.69       24.97     13.28 o 
  16   2   3       11.42       11.01     12.26 o 
  17   2   3       84.20       93.74     18.08 o 
  18   2   3        0.99       -8.18      8.18 o 
 -17   3   3      194.86      210.12     16.82 o 
 -16   3   3        9.19       18.52      8.63 o 
 -14   3   3      166.84      204.75     28.92 o 
 -13   3   3        5.48       21.94     15.94 o 
 -12   3   3      534.20      595.97     51.38 o 
 -11   3   3       37.52       59.25     21.91 o 
 -10   3   3       45.06       24.26     12.11 o 
  -9   3   3      916.90      998.02     42.25 o 
  -8   3   3        0.16       -8.59     25.30 o 
  -7   3   3        0.69       -1.83      8.15 o 
  -6   3   3      138.93      122.70     14.88 o 
  -5   3   3       81.58       76.94     15.87 o 
  -4   3   3      277.19      280.81     16.38 o 
  -3   3   3       84.08       67.02      9.02 o 
  -2   3   3        5.81        4.21      4.83 o 
  -1   3   3        0.35        8.21      5.18 o 
   0   3   3       14.98       14.31      5.75 o 
   1   3   3      573.99      626.07     22.91 o 
   2   3   3      480.61      536.93     33.88 o 
   3   3   3       60.60       68.24     14.11 o 
   4   3   3        9.55       11.53      9.20 o 
   5   3   3      150.02      142.48     19.08 o 
   6   3   3       52.18       76.56     16.48 o 
   7   3   3        6.26        5.11      6.47 o 
   8   3   3      632.19      690.17     48.79 o 
   9   3   3      504.68      504.56     24.27 o 
  10   3   3      285.54      312.09     35.22 o 
  11   3   3        1.30       -1.44      8.73 o 
  12   3   3       26.62       30.90      9.53 o 
  13   3   3        8.59       20.66     14.43 o 
  14   3   3      118.41      110.15     17.18 o 
  16   3   3       17.70       14.71      7.71 o 
  17   3   3        8.20        7.29      4.24 o 
 -14   4   3        3.63        2.15      6.69 o 
 -13   4   3      336.68      367.37     29.69 o 
 -12   4   3      155.55      175.65     16.31 o 
 -11   4   3        8.47       14.80     11.10 o 
 -10   4   3        3.59       13.10      8.60 o 
  -9   4   3       21.87       32.50     12.09 o 
  -8   4   3        4.57       -0.10      9.07 o 
  -7   4   3       44.17       66.79     14.83 o 
  -6   4   3     1061.83     1148.07     49.48 o 
  -5   4   3     2054.83     2151.39     67.28 o 
  -4   4   3      553.21      596.79     35.72 o 
  -3   4   3       69.74       80.37     10.93 o 
  -2   4   3        0.52        5.45      5.10 o 
  -1   4   3      457.06      499.20     19.68 o 
   0   4   3      841.67      935.55     26.88 o 
   1   4   3        0.00       -5.20      5.20 o 
   2   4   3       81.77       71.04      8.90 o 
   3   4   3       21.28       12.83      6.66 o 
   4   4   3        3.78        0.44      8.77 o 
   5   4   3       29.73       32.87     13.83 o 
   6   4   3       23.63       20.82     12.59 o 
   7   4   3       38.57       26.03     14.03 o 
   8   4   3       11.10       16.11     11.73 o 
   9   4   3        0.02        4.49      8.66 o 
  10   4   3       41.32       37.00      8.65 o 
  11   4   3      213.05      170.39     29.10 o 
  12   4   3       43.59       36.71     11.56 o 
  13   4   3      135.53      151.38     18.13 o 
  14   4   3       30.11       49.38      9.63 o 
 -11   5   3       25.81       29.44      7.28 o 
 -10   5   3       41.70       41.41      9.87 o 
  -9   5   3        3.86       11.57      9.27 o 
  -8   5   3        2.96      -10.81     12.29 o 
  -7   5   3       10.89       22.19     15.90 o 
  -6   5   3       36.78       43.65     17.03 o 
  -5   5   3      122.68      155.49     22.02 o 
  -4   5   3       74.92       62.92     15.84 o 
  -3   5   3       74.82       54.55     13.35 o 
  -2   5   3       78.94       70.51     16.31 o 
  -1   5   3       13.46       25.86     11.84 o 
   0   5   3      138.91      147.90     21.26 o 
   1   5   3      226.75      223.90     23.53 o 
   2   5   3        1.59       29.40     11.18 o 
   3   5   3       89.79       98.44     16.30 o 
   4   5   3       33.10       27.19     10.51 o 
   5   5   3       19.05       25.91     10.41 o 
   6   5   3        1.30       -5.23      7.39 o 
   7   5   3       23.74       19.77      9.37 o 
   8   5   3       19.78        5.52      6.61 o 
   9   5   3       14.17       12.12      6.50 o 
  10   5   3      111.13      120.40     12.60 o 
 -18   0   4     1832.77     1891.37     69.15 o 
 -16   0   4       18.44       20.61     15.43 o 
 -14   0   4       23.33       15.10     11.79 o 
 -12   0   4       43.90       62.67     13.67 o 
 -10   0   4       54.54       47.67     10.67 o 
  -8   0   4     1286.02     1282.58     29.38 o 
  -6   0   4      858.75      767.48     26.30 o 
  -4   0   4    10065.36     9788.70    128.96 o 
  -2   0   4     2398.80     2215.90     22.05 o 
   0   0   4      260.37      267.10      8.96 o 
   2   0   4       93.08       72.56      7.35 o 
   4   0   4      552.30      519.09     10.44 o 
   6   0   4      611.74      577.81     31.42 o 
   8   0   4      324.29      300.38     22.59 o 
  10   0   4       26.88       32.41     11.16 o 
  12   0   4     2461.01     2469.14     88.36 o 
  14   0   4        9.77       10.67     10.80 o 
  16   0   4     3552.57     3619.73    113.19 o 
  18   0   4        7.50        3.97     10.82 o 
 -19   1   4       24.62       31.39     11.25 o 
 -18   1   4        5.38        0.78      5.84 o 
 -17   1   4       65.65       58.22     14.32 o 
 -16   1   4       28.52        2.98     13.49 o 
 -15   1   4      590.21      568.79     56.11 o 
 -14   1   4      691.70      697.15     28.93 o 
 -13   1   4       10.69        1.38      7.72 o 
 -12   1   4      298.61      336.59     25.00 o 
 -11   1   4      325.28      359.63     22.44 o 
 -10   1   4      158.46      161.70     17.06 o 
  -9   1   4      728.67      715.32     33.42 o 
  -8   1   4      109.51       94.72     13.21 o 
  -7   1   4      478.29      424.83     23.53 o 
  -6   1   4       29.35       23.10      6.96 o 
  -5   1   4      338.41      358.78     19.40 o 
  -4   1   4     3251.45     2828.90     22.17 o 
  -3   1   4     3787.15     3317.66     49.24 o 
  -2   1   4     6957.54     6420.14     62.84 o 
  -1   1   4      232.64      251.22     12.01 o 
   0   1   4     1984.79     1889.61     27.43 o 
   1   1   4     7540.62     7259.12    111.34 o 
   2   1   4      946.43      978.39     14.89 o 
   3   1   4     1690.74     1649.36     22.84 o 
   4   1   4        2.34        6.41      2.88 o 
   5   1   4      174.16      186.31      7.53 o 
   6   1   4       18.49       19.70      6.28 o 
   7   1   4      924.49      919.18     30.94 o 
   8   1   4       30.94       51.19      8.84 o 
   9   1   4     1036.38     1012.73     27.89 o 
  10   1   4      275.61      313.94     27.87 o 
  11   1   4      332.29      334.20     18.60 o 
  12   1   4      135.08      115.90     14.33 o 
  13   1   4      495.97      456.58     22.20 o 
  14   1   4      498.33      501.58     30.43 o 
  15   1   4       26.91       24.52      9.20 o 
  16   1   4        8.84       -2.41      8.45 o 
  17   1   4        6.93       -0.75     13.28 o 
  18   1   4      101.99       99.13     18.79 o 
  19   1   4       22.11       14.57      8.01 o 
 -18   2   4        0.23        5.00      6.83 o 
 -17   2   4        0.25        1.93      5.96 o 
 -16   2   4       25.71       25.87     12.35 o 
 -15   2   4      113.28      126.81     15.85 o 
 -14   2   4        2.75       -1.29     11.40 o 
 -13   2   4      214.70      242.36     22.18 o 
 -12   2   4      841.48      848.36     40.31 o 
 -11   2   4      114.80      122.56     12.21 o 
 -10   2   4        1.11       -2.12      6.54 o 
  -9   2   4      349.94      350.59     27.57 o 
  -8   2   4      236.81      227.18     21.86 o 
  -7   2   4        0.10        0.45      6.38 o 
  -6   2   4      395.88      369.39     25.52 o 
  -5   2   4      774.26      811.31     34.86 o 
  -4   2   4     1449.23     1464.53     44.87 o 
  -3   2   4      453.11      382.81     22.61 o 
  -2   2   4        0.35        1.06      5.31 o 
  -1   2   4      389.22      379.40     20.08 o 
   0   2   4       10.17        7.17      5.02 o 
   1   2   4      228.88      221.13     14.06 o 
   2   2   4     1168.74     1081.04     22.64 o 
   3   2   4     4497.07     4846.61     44.29 o 
   4   2   4     4555.15     4677.64     84.51 o 
   5   2   4     4974.67     5129.33     88.72 o 
   6   2   4       59.54       69.27     12.45 o 
   7   2   4      254.61      231.76     20.74 o 
   8   2   4     1157.32     1208.11     46.77 o 
   9   2   4      351.82      393.74     27.63 o 
  10   2   4      481.89      446.46     19.67 o 
  11   2   4      166.11      172.51     14.78 o 
  12   2   4      696.60      687.90     36.24 o 
  13   2   4       41.05       29.98     14.16 o 
  14   2   4       18.10       -4.30     11.78 o 
  15   2   4       15.36       36.34     14.86 o 
  16   2   4       97.02      105.22     19.87 o 
  17   2   4        5.92       -5.05      9.99 o 
  18   2   4       37.98       34.99      9.91 o 
 -17   3   4       47.83       45.10      8.77 o 
 -16   3   4      102.66      117.41     15.34 o 
 -15   3   4        3.17       16.13     11.59 o 
 -14   3   4        1.65        5.68      7.04 o 
 -13   3   4        5.72       -4.88     16.08 o 
 -12   3   4      166.90      178.92     30.63 o 
 -11   3   4       37.41       47.21     18.70 o 
 -10   3   4      460.89      449.57     50.34 o 
  -9   3   4     1500.56     1555.25     53.09 o 
  -8   3   4      944.50      998.14     42.66 o 
  -7   3   4        7.45        1.81      7.37 o 
  -6   3   4      520.60      484.34     28.75 o 
  -5   3   4       85.77       81.26     16.12 o 
  -4   3   4       24.96       23.79      6.19 o 
  -3   3   4       57.72       38.12      7.03 o 
  -2   3   4       57.62       73.61     12.71 o 
  -1   3   4      305.99      315.51     17.06 o 
   0   3   4       20.51       24.13      6.43 o 
   1   3   4     1002.29     1050.59     29.71 o 
   2   3   4     2218.58     2461.80     72.47 o 
   3   3   4     1350.83     1334.31     54.23 o 
   4   3   4      627.52      706.24     40.36 o 
   5   3   4        5.97        9.50      8.37 o 
   6   3   4        0.01       -4.79      7.77 o 
   7   3   4      107.90      102.17     14.54 o 
   8   3   4      200.11      188.00     18.43 o 
   9   3   4       11.46       17.59      6.19 o 
  10   3   4      294.59      275.09     31.13 o 
  11   3   4       52.66       73.77     13.51 o 
  12   3   4       40.82       26.52      9.07 o 
  13   3   4      158.28      174.66     24.41 o 
  14   3   4       15.42       15.62      6.20 o 
  15   3   4       31.77       37.82      6.64 o 
  16   3   4        4.18        1.93      6.06 o 
 -14   4   4       51.94       43.92      9.44 o 
 -13   4   4        1.95       -3.35      5.78 o 
 -12   4   4       18.21       11.36      7.47 o 
 -11   4   4      256.13      239.33     20.41 o 
 -10   4   4        4.91        3.05      7.50 o 
  -9   4   4       10.62       19.08      9.83 o 
  -8   4   4      162.12      134.34     18.21 o 
  -7   4   4       36.95       42.54     12.64 o 
  -6   4   4        3.55      -11.73     11.73 o 
  -5   4   4     1017.47     1254.91     72.84 o 
  -4   4   4       83.11      124.92     18.66 o 
  -3   4   4       57.92       59.59      8.14 o 
  -2   4   4       42.73       26.54      6.29 o 
  -1   4   4        0.28        3.06      5.44 o 
   0   4   4      136.76      116.39     10.41 o 
   1   4   4       21.44       19.05      5.94 o 
   2   4   4      168.83      152.78     11.78 o 
   3   4   4       21.12        4.62     16.89 o 
   4   4   4      251.69      279.32     25.11 o 
   5   4   4        3.25       18.46     11.00 o 
   6   4   4       22.58       15.94     10.83 o 
   7   4   4      210.72      204.65     26.54 o 
   8   4   4      162.01      168.17     23.16 o 
   9   4   4        1.97       19.17     10.49 o 
  10   4   4        2.17        0.61      7.40 o 
  11   4   4       38.59       50.39     13.20 o 
  12   4   4       82.46       83.13     15.06 o 
  13   4   4       91.14       87.39     13.49 o 
  14   4   4      183.99      212.43     16.89 o 
 -11   5   4      133.74      140.88     12.08 o 
 -10   5   4        4.16        1.39      5.91 o 
  -9   5   4        5.75       18.12      5.29 o 
  -8   5   4       20.41       22.83      6.50 o 
  -7   5   4      144.52      122.42     28.97 o 
  -6   5   4      106.51       86.85     21.97 o 
  -5   5   4       58.76       63.67     11.73 o 
  -4   5   4      710.98      796.37    120.17 o 
  -3   5   4      474.26      485.69     60.65 o 
  -2   5   4      185.91      194.74     24.34 o 
  -1   5   4      289.41      297.10     29.36 o 
   1   5   4      438.29      470.35     32.60 o 
   2   5   4       23.86       18.75      8.83 o 
   3   5   4      154.30      152.46     19.64 o 
   4   5   4       99.89       89.48     15.67 o 
   5   5   4        1.69        9.23      6.91 o 
   6   5   4        4.21       19.44      9.16 o 
   7   5   4        9.02       -1.78      5.08 o 
   8   5   4       15.78       15.02      8.25 o 
   9   5   4       11.31        1.75      6.17 o 
  10   5   4       42.85       53.99      8.39 o 
 -19   0   5       53.60       53.51     11.96 o 
 -17   0   5     1278.63     1188.63     59.82 o 
 -15   0   5      185.95      223.51     29.08 o 
 -13   0   5        3.80       -5.13     11.02 o 
  -9   0   5     6477.46     6022.97     93.01 o 
  -7   0   5     1997.06     2062.48     47.57 o 
  -5   0   5     1040.46      996.33     28.89 o 
  -3   0   5     8377.23     8519.95     49.10 o 
  -1   0   5     1099.23     1093.57     17.11 o 
   1   0   5      433.65      458.41     16.10 o 
   3   0   5     1021.53      863.35     25.55 o 
   5   0   5       30.91       23.03      3.07 o 
   7   0   5      994.83      995.76     38.41 o 
   9   0   5       67.27       75.68     14.25 o 
  11   0   5     1479.69     1483.86     59.31 o 
  13   0   5      388.28      399.66     38.69 o 
  15   0   5      131.46      128.18     24.67 o 
  17   0   5       61.26       54.34     17.54 o 
  19   0   5      140.07      114.14     15.19 o 
 -19   1   5       86.04       99.36     15.19 o 
 -18   1   5      119.92       99.48     11.91 o 
 -17   1   5       16.49       25.34      8.81 o 
 -16   1   5       18.48       16.30      9.71 o 
 -15   1   5      662.53      622.88     26.56 o 
 -14   1   5      238.11      281.79     19.27 o 
 -13   1   5        4.72       -2.19      9.31 o 
 -12   1   5      415.46      431.29     21.60 o 
 -11   1   5       24.68       18.54      6.33 o 
 -10   1   5      172.85      182.85     19.52 o 
  -9   1   5       86.84       69.97     12.48 o 
  -8   1   5       48.65       54.87     11.30 o 
  -7   1   5     1665.76     1729.47     47.64 o 
  -6   1   5     1983.98     2006.41     48.17 o 
  -5   1   5      556.49      577.89     24.70 o 
  -4   1   5     2991.58     3057.98     27.39 o 
  -3   1   5    12267.47    11631.26     95.22 o 
  -2   1   5    13601.09    12519.35     91.67 o 
  -1   1   5      125.60      118.33      9.23 o 
   0   1   5      948.19      933.13     16.82 o 
   1   1   5     3342.14     3365.49     28.77 o 
   2   1   5       50.51       63.73      3.92 o 
   3   1   5      108.30      107.14      8.99 o 
   4   1   5     3824.74     3732.96     36.13 o 
   5   1   5     5222.21     5193.66     42.39 o 
   6   1   5     1304.72     1398.60     36.58 o 
   7   1   5        7.61        8.29      4.20 o 
   8   1   5     2764.81     2821.62     70.87 o 
   9   1   5      833.08      854.91     43.35 o 
  10   1   5        0.00       -4.34      7.57 o 
  11   1   5        8.64       17.57      6.97 o 
  12   1   5      105.91      108.60     13.91 o 
  13   1   5      192.86      190.38     18.74 o 
  14   1   5      330.01      363.09     26.26 o 
  15   1   5      195.26      210.18     19.97 o 
  16   1   5        2.48       -0.30     16.19 o 
  17   1   5       43.56       27.36     15.37 o 
  18   1   5      620.25      683.41     42.22 o 
  19   1   5       26.97       22.02      9.01 o 
 -18   2   5        0.67        7.13      6.35 o 
 -17   2   5        9.49       13.78      8.44 o 
 -16   2   5       17.41       11.47      9.10 o 
 -15   2   5       19.23        5.95      8.92 o 
 -14   2   5      317.91      301.18     48.25 o 
 -13   2   5     1196.71     1186.19     39.70 o 
 -12   2   5      442.57      449.92     30.09 o 
 -11   2   5     2027.78     2079.70     46.40 o 
 -10   2   5      127.14      119.37     11.98 o 
  -9   2   5       10.76        8.26     23.31 o 
  -8   2   5      424.55      420.56     29.68 o 
  -7   2   5       45.51       39.59     11.27 o 
  -6   2   5      837.59      854.13     38.09 o 
  -5   2   5        6.89        3.99      5.99 o 
  -4   2   5      393.12      355.36     22.88 o 
  -3   2   5       72.58       63.92     10.20 o 
  -2   2   5       43.87       33.93      8.11 o 
  -1   2   5      241.26      238.33     16.33 o 
   0   2   5       15.58       10.62      5.64 o 
   1   2   5        8.01       11.53      4.89 o 
   2   2   5      459.53      503.34     15.41 o 
   3   2   5        3.58       -0.09      6.32 o 
   4   2   5        0.30        7.77      8.09 o 
   5   2   5       75.99       73.49     12.22 o 
   6   2   5      741.72      797.06     36.79 o 
   7   2   5     1105.21     1045.30     42.79 o 
   8   2   5       99.22      105.21     14.45 o 
   9   2   5      113.03      109.59     16.64 o 
  10   2   5        1.23        2.47      6.47 o 
  11   2   5      259.43      304.24     19.11 o 
  12   2   5       22.61       34.37     11.70 o 
  13   2   5     1039.93     1079.33     63.87 o 
  14   2   5       82.27       87.93     21.04 o 
  15   2   5       13.36       33.40     15.37 o 
  16   2   5        7.84       -2.24     10.37 o 
  17   2   5        0.27       -3.74      7.52 o 
  18   2   5       64.62       72.69     12.11 o 
 -17   3   5       44.30       36.54      7.60 o 
 -16   3   5        3.64        2.49      6.97 o 
 -15   3   5       10.66       18.21     11.52 o 
 -14   3   5      170.55      196.36     28.48 o 
 -13   3   5       46.75       58.05     20.88 o 
 -12   3   5      245.52      290.76     37.56 o 
 -11   3   5      267.54      318.17     41.10 o 
 -10   3   5      227.74      245.17     37.90 o 
  -9   3   5      818.59      884.85     40.63 o 
  -8   3   5     1270.35     1314.42     48.61 o 
  -7   3   5       61.67       68.20     12.10 o 
  -6   3   5        4.74        4.77      6.42 o 
  -5   3   5     1072.85     1044.48     48.94 o 
  -4   3   5       26.70       23.21      6.82 o 
  -3   3   5      666.90      700.74     37.99 o 
  -2   3   5      154.73      152.90     12.49 o 
  -1   3   5       47.34       43.85      7.83 o 
   0   3   5      460.31      481.13     20.83 o 
   1   3   5      822.06      840.94     26.61 o 
   2   3   5      144.82      148.19     20.37 o 
   3   3   5      926.51     1060.41     49.59 o 
   4   3   5       67.86       40.53     13.15 o 
   5   3   5        1.72        0.26      9.80 o 
   6   3   5       48.12       50.69     10.40 o 
   7   3   5      384.60      377.24     57.89 o 
   8   3   5       11.93        0.74      5.82 o 
   9   3   5      244.38      248.52     17.44 o 
  10   3   5      471.03      435.89     38.65 o 
  11   3   5       30.88       27.63     10.84 o 
  12   3   5        1.45       18.94      9.17 o 
  13   3   5        4.93       15.24      6.03 o 
  14   3   5        1.58        3.83      5.61 o 
  15   3   5        0.18       -5.28      5.28 o 
  16   3   5        4.92        1.41      5.15 o 
 -14   4   5       18.16       14.90      7.49 o 
 -13   4   5      250.53      274.93     18.21 o 
 -12   4   5       48.36       44.36     14.60 o 
 -11   4   5       58.90       65.53     11.57 o 
 -10   4   5        9.61       19.12     10.95 o 
  -9   4   5        0.05       -3.94      8.11 o 
  -8   4   5      193.69      191.62     21.12 o 
  -7   4   5       28.84       25.78     10.97 o 
  -6   4   5     1332.74     1461.25     80.53 o 
  -5   4   5       53.12       57.40     14.01 o 
  -4   4   5      205.78      244.28     24.21 o 
  -3   4   5       36.68       35.35     11.61 o 
  -2   4   5       41.56       34.51      8.58 o 
  -1   4   5       87.42       82.00      9.35 o 
   0   4   5        0.06       -1.36      6.03 o 
   1   4   5       51.08       51.55      8.08 o 
   2   4   5       80.89       67.17      8.60 o 
   3   4   5       31.50       45.57     26.08 o 
   4   4   5       30.34       19.24     11.86 o 
   5   4   5        2.80       -3.27     22.60 o 
   6   4   5      177.73      170.30     19.73 o 
   7   4   5       18.15       20.30     10.29 o 
   8   4   5       25.81       17.41      7.20 o 
   9   4   5      137.07      162.06     21.98 o 
  10   4   5        0.83       15.74      9.87 o 
  11   4   5       17.67       14.71      8.46 o 
  12   4   5      464.44      502.76     31.89 o 
  13   4   5       39.34       51.74     10.63 o 
  14   4   5       32.42       28.94      6.81 o 
 -10   5   5       18.48       18.97      7.82 o 
  -9   5   5       17.30        0.29      9.13 o 
  -8   5   5       18.29       12.98     13.14 o 
  -7   5   5       97.06      100.46     13.36 o 
  -6   5   5       12.08        1.02     21.23 o 
  -5   5   5      319.26      322.16     27.21 o 
  -4   5   5       23.80        2.83      9.21 o 
  -3   5   5      484.13      486.32    103.35 o 
  -2   5   5      620.65      647.66    143.85 o 
  -1   5   5      661.09      747.22    141.03 o 
   1   5   5       96.61       98.64     15.05 o 
   2   5   5        0.48        0.71      5.77 o 
   3   5   5       90.67      117.39     16.23 o 
   4   5   5      107.02      123.60     17.36 o 
   5   5   5       29.02       16.89      9.21 o 
   6   5   5        0.20        8.25      6.95 o 
   7   5   5        7.89       15.90      8.18 o 
   8   5   5       70.08       64.03     10.57 o 
   9   5   5        0.32        0.51      4.93 o 
  10   5   5        5.82        3.66      3.05 o 
 -18   0   6     1054.32     1005.68     49.34 o 
 -16   0   6        0.52        2.50     12.03 o 
 -14   0   6       60.68       50.94     15.63 o 
 -12   0   6     1024.47     1038.97     55.97 o 
 -10   0   6       51.46       44.29     11.93 o 
  -8   0   6     1189.41     1159.31     40.03 o 
  -6   0   6     6767.16     6928.76     84.09 o 
  -4   0   6      849.65      863.95     18.00 o 
  -2   0   6     1869.04     2084.64     25.09 o 
   0   0   6     3274.73     3027.26     36.91 o 
   2   0   6      714.82      704.91     22.69 o 
   4   0   6      416.36      369.17      9.98 o 
   6   0   6     1117.20     1059.01     18.55 o 
   8   0   6      100.05      102.80     15.09 o 
  10   0   6       63.64       71.17     15.07 o 
  12   0   6     3273.69     3096.30     67.36 o 
  14   0   6      210.56      240.66     32.69 o 
  16   0   6      806.22      912.41     57.06 o 
  18   0   6      466.55      512.04     35.62 o 
 -19   1   6       46.57       41.06     10.48 o 
 -18   1   6       21.53       14.13      9.55 o 
 -17   1   6      160.55      118.99     13.98 o 
 -16   1   6       29.16       31.94     11.54 o 
 -15   1   6      725.25      716.41     50.09 o 
 -14   1   6     1333.99     1354.52     40.49 o 
 -13   1   6        2.96        4.92      5.50 o 
 -12   1   6      272.55      247.00     13.63 o 
 -11   1   6      779.80      842.31     29.40 o 
 -10   1   6      943.39      947.48     42.23 o 
  -9   1   6        0.04       -7.04      7.04 o 
  -8   1   6      327.16      308.84     22.44 o 
  -7   1   6        1.25       -2.79      6.02 o 
  -6   1   6      654.26      718.33     30.16 o 
  -5   1   6      735.82      754.33     14.33 o 
  -4   1   6     1365.79     1367.34     20.58 o 
  -3   1   6     3003.60     2928.27     31.56 o 
  -2   1   6      246.53      283.24     11.36 o 
  -1   1   6     1045.39     1094.14     20.42 o 
   0   1   6      246.14      258.31      9.76 o 
   1   1   6       43.50       40.96      4.39 o 
   2   1   6      837.03      729.10     12.64 o 
   3   1   6      519.77      561.10     20.61 o 
   4   1   6     2525.20     2551.05     31.92 o 
   5   1   6      105.15      108.31      6.96 o 
   6   1   6        6.97        4.51      2.71 o 
   7   1   6      100.78       99.62     18.10 o 
   8   1   6       21.72       18.52      5.08 o 
   9   1   6      250.01      221.53     23.79 o 
  10   1   6      213.61      214.67     24.44 o 
  11   1   6      145.96      133.90     15.26 o 
  12   1   6       80.60       73.86     10.11 o 
  13   1   6      145.55      134.95     21.04 o 
  14   1   6       23.38       12.80     13.80 o 
  15   1   6      699.72      778.94     36.99 o 
  16   1   6      122.37       98.14     23.06 o 
  17   1   6        4.00        6.62     11.85 o 
  18   1   6        3.88        2.77     10.39 o 
  19   1   6      182.57      224.43     20.12 o 
 -18   2   6       18.68       14.68      6.77 o 
 -17   2   6      127.74      138.07     18.03 o 
 -16   2   6       37.10       31.29     11.19 o 
 -15   2   6       89.91       95.84     14.62 o 
 -14   2   6      212.95      241.92     24.75 o 
 -13   2   6       14.15       10.08      8.52 o 
 -12   2   6     2132.34     2217.12     65.23 o 
 -11   2   6      527.43      531.98     24.07 o 
 -10   2   6      937.46      961.31     31.16 o 
  -9   2   6        8.00       12.98      7.30 o 
  -8   2   6       53.77       35.70     11.96 o 
  -7   2   6     1882.54     1832.66     58.82 o 
  -6   2   6      814.54      911.85     40.40 o 
  -5   2   6     2036.20     2248.81     59.34 o 
  -4   2   6     2103.50     2147.79     55.65 o 
  -3   2   6      971.81      982.94     35.79 o 
  -2   2   6       14.44        4.18      5.58 o 
  -1   2   6      499.35      501.35     23.67 o 
   0   2   6     2539.17     2631.37     49.35 o 
   1   2   6      237.05      232.05     14.00 o 
   2   2   6     1343.93     1516.17     32.14 o 
   3   2   6        0.16       -1.44      8.47 o 
   4   2   6      364.39      407.90     26.77 o 
   5   2   6      236.35      209.20     19.40 o 
   6   2   6      978.19     1135.55     44.06 o 
   7   2   6       24.39       16.08      8.66 o 
   8   2   6      203.94      216.15     20.85 o 
   9   2   6      413.55      377.02     17.79 o 
  10   2   6      243.96      235.25     16.42 o 
  11   2   6       19.09       12.15      7.29 o 
  12   2   6        6.30       -0.80     10.85 o 
  13   2   6       35.35       24.29     13.11 o 
  14   2   6      165.70      168.81     27.64 o 
  15   2   6       79.06       35.51     16.89 o 
  16   2   6        1.63       12.21     10.19 o 
  17   2   6        7.16        6.10      8.37 o 
  18   2   6       21.29       21.30      7.90 o 
 -17   3   6       33.42       27.98      7.28 o 
 -16   3   6        0.03        5.81      6.35 o 
 -15   3   6        7.55        2.78     11.27 o 
 -14   3   6        4.80       11.49     15.33 o 
 -13   3   6       74.74       72.58     21.06 o 
 -12   3   6      131.94      119.67     26.67 o 
 -11   3   6       46.37       63.72     22.18 o 
 -10   3   6        6.94       -2.06     15.52 o 
  -9   3   6      366.78      383.35     46.82 o 
  -8   3   6      140.04      119.13     23.99 o 
  -7   3   6       15.92       21.98      8.89 o 
  -6   3   6      153.82      128.43     15.69 o 
  -5   3   6       23.86       16.87      5.68 o 
  -4   3   6      228.87      224.12     22.33 o 
  -3   3   6        3.97       11.69      8.28 o 
  -2   3   6      332.75      377.00     19.30 o 
  -1   3   6      144.03      136.81     11.89 o 
   0   3   6       48.29       45.70      7.71 o 
   1   3   6      147.21      166.19     20.82 o 
   2   3   6       29.73       20.37     12.80 o 
   3   3   6      347.15      340.99     29.22 o 
   4   3   6       17.43       10.07      7.47 o 
   5   3   6       59.96       56.24      8.48 o 
   6   3   6      133.49      133.43     11.79 o 
   7   3   6       15.71        9.47      6.65 o 
   8   3   6      198.88      230.43     32.32 o 
   9   3   6      102.69       92.79     15.19 o 
  10   3   6      215.92      193.00     19.77 o 
  11   3   6      341.47      327.69     25.22 o 
  12   3   6       14.15       10.88      9.73 o 
  13   3   6       20.13       40.35     11.35 o 
  14   3   6        2.22        4.46      4.55 o 
  15   3   6       27.12       30.55      6.46 o 
  16   3   6       40.29       39.66      8.41 o 
 -14   4   6        1.33        9.76      4.78 o 
 -13   4   6        0.05       -1.67      5.60 o 
 -12   4   6       25.53       14.87      7.40 o 
 -11   4   6      136.25      133.52     15.40 o 
 -10   4   6        9.69        8.30      7.73 o 
  -9   4   6       69.30       67.08     13.94 o 
  -8   4   6      131.22      139.71     18.44 o 
  -7   4   6       70.60       73.73     13.67 o 
  -6   4   6      481.91      526.86     34.26 o 
  -5   4   6     1155.34     1208.15     59.51 o 
  -4   4   6     1061.88     1108.85     48.89 o 
  -3   4   6      802.26      835.12     42.63 o 
  -2   4   6      146.89      155.02     14.09 o 
  -1   4   6        3.37        2.08      4.35 o 
   0   4   6       51.44       56.66      7.64 o 
   1   4   6        1.71       -1.34      5.16 o 
   2   4   6      115.19      123.72     17.63 o 
   3   4   6        0.48       -0.88      6.84 o 
   4   4   6       13.67       11.49      9.99 o 
   5   4   6       14.50       14.51      8.17 o 
   6   4   6        3.90       11.65      8.63 o 
   7   4   6      500.66      445.08     50.49 o 
   8   4   6       45.84       59.86     20.26 o 
   9   4   6      250.39      167.14     57.11 o 
  10   4   6        7.45       -5.47     16.69 o 
  11   4   6       57.95       33.28     11.48 o 
  12   4   6      144.33      172.43     18.54 o 
  13   4   6       16.74       36.54      8.86 o 
 -10   5   6       17.83       20.60      7.32 o 
  -9   5   6       16.96       -7.59     14.47 o 
  -8   5   6       36.71       36.96      8.64 o 
  -7   5   6        6.48        6.35     15.83 o 
  -6   5   6       32.90       33.19      8.76 o 
  -5   5   6      128.52      113.93     22.93 o 
  -4   5   6        5.81        9.21      8.17 o 
  -3   5   6        6.02        1.74      6.04 o 
  -2   5   6      100.54      120.63     39.30 o 
  -1   5   6      283.57      248.37     60.28 o 
   0   5   6       64.22        0.13     17.94 o 
   1   5   6       29.63       14.54      9.07 o 
   2   5   6        3.56       13.14      7.69 o 
   3   5   6       72.97       56.24     12.83 o 
   4   5   6       98.10      112.95     14.85 o 
   5   5   6       14.17       10.81      6.69 o 
   6   5   6       11.51       23.50      8.27 o 
   7   5   6       17.16       15.56      6.25 o 
   8   5   6        7.16       22.95      7.37 o 
   9   5   6       23.62       26.70      6.49 o 
 -19   0   7        0.00        0.95      7.03 o 
 -17   0   7     1949.24     1915.51     73.83 o 
 -15   0   7       67.13       71.19     18.48 o 
 -13   0   7      314.33      303.99     32.06 o 
 -11   0   7       81.75      100.00     11.95 o 
  -9   0   7      628.12      597.96     31.66 o 
  -7   0   7     1660.35     1637.37     46.09 o 
  -5   0   7     5297.95     5197.06     57.20 o 
  -3   0   7     1242.46     1246.41     21.89 o 
  -1   0   7     6014.91     5598.79     42.69 o 
   3   0   7     1532.63     1437.84     36.92 o 
   5   0   7        6.52        2.81      2.11 o 
   7   0   7      533.81      623.61     33.20 o 
   9   0   7     1853.50     1916.62     64.45 o 
  11   0   7       17.98        3.12      9.39 o 
  13   0   7     1401.23     1364.43     71.89 o 
  15   0   7      203.26      210.26     30.67 o 
  17   0   7      685.27      763.83     48.17 o 
  19   0   7       10.25       12.06      7.68 o 
 -19   1   7        9.66       18.26      7.82 o 
 -18   1   7      174.48      161.72     27.01 o 
 -17   1   7       73.71       87.63     11.73 o 
 -16   1   7       37.82       37.86      9.67 o 
 -15   1   7      108.49      127.57     15.87 o 
 -14   1   7       77.92       87.87     10.77 o 
 -13   1   7       84.29       93.30     11.42 o 
 -12   1   7      634.31      689.48     27.61 o 
 -11   1   7       12.99       18.39      6.20 o 
 -10   1   7      488.78      458.14     30.21 o 
  -9   1   7      249.23      283.73     23.47 o 
  -8   1   7       10.50       -2.66      7.47 o 
  -7   1   7       59.21       87.36     13.01 o 
  -6   1   7      232.58      231.75     18.12 o 
  -5   1   7      738.20      771.37     16.48 o 
  -4   1   7     1798.81     1926.63     23.42 o 
  -3   1   7      274.85      302.69      9.70 o 
  -2   1   7     2023.63     2033.14     30.61 o 
  -1   1   7      255.29      249.17      9.38 o 
   0   1   7      829.37      826.94     17.58 o 
   1   1   7      228.25      254.66      9.53 o 
   2   1   7     3046.97     3122.25     54.45 o 
   3   1   7      402.65      425.34     19.39 o 
   4   1   7     1176.41     1142.55     30.84 o 
   5   1   7      636.04      619.07     16.85 o 
   6   1   7      130.29      145.45      7.45 o 
   7   1   7        0.53       -3.77      3.78 o 
   8   1   7       21.73       25.29      8.80 o 
   9   1   7      852.63      887.42     45.30 o 
  10   1   7       53.09       78.53     15.84 o 
  11   1   7        5.78       -9.06      9.06 o 
  12   1   7      437.35      441.18     21.99 o 
  13   1   7       20.72       47.81     22.90 o 
  14   1   7      361.20      383.69     26.80 o 
  15   1   7      213.55      197.56     19.47 o 
  16   1   7      151.30      136.86     26.51 o 
  17   1   7       48.07       27.46     15.80 o 
  18   1   7       19.17       28.61     13.35 o 
  19   1   7      242.44      221.56     19.19 o 
 -18   2   7        1.86       -4.68      4.68 o 
 -17   2   7       42.62       48.20     12.00 o 
 -16   2   7        2.30        3.72      5.57 o 
 -15   2   7      220.03      214.02     19.18 o 
 -14   2   7      179.96      208.24     19.70 o 
 -13   2   7      192.25      220.41     21.96 o 
 -12   2   7       49.54       47.20     12.07 o 
 -11   2   7     1074.19     1085.58     34.61 o 
 -10   2   7       92.18       91.37     10.67 o 
  -9   2   7      185.76      177.20     22.08 o 
  -8   2   7      124.40      112.55     17.50 o 
  -7   2   7       28.81       34.19     11.47 o 
  -6   2   7      743.37      680.36     35.14 o 
  -5   2   7       57.27       59.34     12.06 o 
  -4   2   7       18.33       17.66      8.60 o 
  -3   2   7      150.15      139.35     14.79 o 
  -2   2   7      496.14      520.57     25.78 o 
  -1   2   7      166.96      178.48     14.78 o 
   0   2   7     4139.97     4538.35     66.16 o 
   1   2   7      218.68      248.13     14.94 o 
   2   2   7      267.54      317.34     15.03 o 
   3   2   7       57.97       50.75     11.46 o 
   4   2   7      167.29      205.87     19.55 o 
   5   2   7      180.04      201.72     19.80 o 
   6   2   7      197.29      250.15     21.39 o 
   7   2   7       51.45       72.03     13.39 o 
   8   2   7       63.85       28.54      8.65 o 
   9   2   7      260.83      248.13     12.99 o 
  10   2   7      111.70      132.53     12.50 o 
  11   2   7      402.14      375.20     25.15 o 
  12   2   7       37.12       33.78     15.77 o 
  13   2   7        7.41        1.40     12.24 o 
  14   2   7      251.26      230.32     30.80 o 
  15   2   7       20.01       27.49     14.43 o 
  16   2   7      186.74      177.15     24.78 o 
  17   2   7        0.17        4.39      6.22 o 
  18   2   7       60.58       65.32     10.70 o 
 -16   3   7        4.44        9.64      7.42 o 
 -15   3   7      131.57      122.44     13.23 o 
 -14   3   7       18.35       25.46     14.25 o 
 -13   3   7       45.65       62.25     18.57 o 
 -12   3   7      216.01      244.59     36.05 o 
 -11   3   7       22.27        2.31     13.95 o 
 -10   3   7       29.43       31.82     18.66 o 
  -9   3   7        0.88      -18.69     18.69 o 
  -8   3   7     1735.23     1863.99    140.40 o 
  -7   3   7      411.00      399.59     36.25 o 
  -6   3   7      205.15      174.78     13.91 o 
  -5   3   7      404.51      387.67     19.31 o 
  -4   3   7       51.08       46.08     12.29 o 
  -3   3   7        1.24        8.24      8.48 o 
  -2   3   7      178.29      182.11     19.16 o 
  -1   3   7     1061.02     1153.62     33.20 o 
   0   3   7      397.08      388.34     20.18 o 
   1   3   7      124.09      135.75     19.37 o 
   2   3   7      423.59      509.11     36.63 o 
   3   3   7     1307.74     1360.86     58.61 o 
   4   3   7     1303.95     1459.54     60.01 o 
   5   3   7       17.28       44.89     10.63 o 
   6   3   7      290.81      301.48     17.33 o 
   7   3   7       48.64       33.30      7.50 o 
   8   3   7      692.53      719.14     44.25 o 
   9   3   7        0.51       -5.09     11.43 o 
  10   3   7       31.92       32.77     19.39 o 
  11   3   7      723.28      817.31     61.79 o 
  12   3   7      194.17      181.42     18.38 o 
  13   3   7       18.93       25.97     22.15 o 
  14   3   7      112.85      129.89     10.74 o 
  15   3   7        2.63        2.54      2.55 o 
  16   3   7        4.36        4.10      4.16 o 
 -14   4   7        6.19       13.51      5.16 o 
 -13   4   7       43.21       56.81      8.95 o 
 -12   4   7       27.45       25.86      7.68 o 
 -11   4   7      106.84      115.21     14.30 o 
 -10   4   7       66.85       68.46     12.92 o 
  -9   4   7        2.09        1.51     20.10 o 
  -8   4   7      277.74      325.90     27.14 o 
  -7   4   7        0.11        4.88      9.02 o 
  -6   4   7       23.75       13.37      9.46 o 
  -5   4   7      525.71      553.57     34.71 o 
  -4   4   7      167.17      191.63     16.58 o 
  -3   4   7        0.02        6.43      8.94 o 
  -2   4   7        2.23        6.32     16.55 o 
  -1   4   7      250.91      252.29     17.12 o 
   0   4   7      245.07      255.67     17.22 o 
   1   4   7       48.33       48.86      9.57 o 
   2   4   7       37.98       37.91      8.51 o 
   3   4   7      348.43      359.87     57.29 o 
   4   4   7       24.00       19.70     21.60 o 
   5   4   7      211.83      195.74     42.11 o 
   6   4   7      115.03      121.36     15.49 o 
   7   4   7      107.40      111.58     29.42 o 
   8   4   7       34.20       28.73      9.80 o 
   9   4   7        5.10      -13.53     13.53 o 
  10   4   7      271.29      268.62     20.09 o 
  11   4   7      415.04      464.03     23.77 o 
  12   4   7       21.25       34.13      8.81 o 
  13   4   7       13.32        7.89      5.30 o 
 -10   5   7        3.28       -0.54      5.04 o 
  -9   5   7        1.95       -5.42      5.42 o 
  -8   5   7      127.23      125.74     16.57 o 
  -7   5   7       70.12       84.53     11.52 o 
  -6   5   7        6.55       -1.71      6.02 o 
  -5   5   7        0.96       11.14      8.68 o 
  -4   5   7       22.89       17.67      6.98 o 
  -3   5   7      198.31      218.10     29.74 o 
  -2   5   7      431.84      459.71     67.30 o 
  -1   5   7        3.12      -12.45     14.19 o 
   0   5   7       37.39       31.15     16.78 o 
   1   5   7       66.98       30.19     19.28 o 
   2   5   7       85.98       88.01     34.94 o 
   3   5   7       47.63       38.93     12.50 o 
   4   5   7       53.77       55.16     11.38 o 
   5   5   7        8.00       -2.17      6.79 o 
   6   5   7      110.18      110.72     13.99 o 
   7   5   7        0.96        2.41      5.10 o 
   8   5   7       13.52        8.12      3.88 o 
 -18   0   8       13.08        5.77      9.00 o 
 -16   0   8      109.16      121.59     21.27 o 
 -14   0   8        8.67       35.98     12.83 o 
 -12   0   8      326.61      320.29     32.49 o 
 -10   0   8     2188.92     2006.14     62.12 o 
  -8   0   8      592.28      597.89     31.05 o 
  -6   0   8     5908.19     6221.56     57.65 o 
  -4   0   8      887.57      835.68     20.02 o 
  -2   0   8     4502.52     4855.67     76.04 o 
   0   0   8      681.67      613.46     20.15 o 
   2   0   8       36.36       27.76      7.65 o 
   4   0   8      517.27      514.38     25.48 o 
   6   0   8        1.31        1.77      8.27 o 
   8   0   8     1163.80     1139.79     48.86 o 
  10   0   8     1038.14      996.03     50.90 o 
  12   0   8     2790.18     2861.54    100.10 o 
  14   0   8       95.67      114.07     23.28 o 
  16   0   8       57.91       57.64     19.28 o 
  18   0   8       20.90       10.18      9.08 o 
 -19   1   8       26.32       38.77     10.14 o 
 -18   1   8       25.28       13.91      8.71 o 
 -17   1   8      151.28      166.04     14.92 o 
 -16   1   8      183.93      178.49     14.10 o 
 -15   1   8      351.71      357.82     25.15 o 
 -14   1   8      130.65      129.21     13.42 o 
 -13   1   8       42.59       40.50     10.74 o 
 -12   1   8      376.40      392.18     17.29 o 
 -11   1   8       70.88       81.20      8.32 o 
 -10   1   8        0.05        7.12      8.38 o 
  -9   1   8     1954.18     1889.21     59.36 o 
  -8   1   8        5.13        9.35      7.75 o 
  -7   1   8      326.55      326.42     23.12 o 
  -6   1   8     3397.59     3647.18     70.50 o 
  -5   1   8     3488.33     3580.67     38.39 o 
  -4   1   8     1237.82     1382.90     21.23 o 
  -3   1   8     2673.86     2778.00     29.87 o 
  -2   1   8      114.50       97.02      7.96 o 
  -1   1   8      684.17      639.47     11.48 o 
   0   1   8       44.06       49.14      4.12 o 
   1   1   8      516.99      541.70     11.60 o 
   2   1   8        9.81        8.03      2.59 o 
   3   1   8     2906.07     2826.60     51.32 o 
   4   1   8       20.63       12.38      4.52 o 
   5   1   8     6934.94     7004.23     51.10 o 
   6   1   8      382.50      442.77     13.18 o 
   7   1   8       23.78       27.92      8.12 o 
   8   1   8      203.30      211.53     22.83 o 
   9   1   8      313.82      418.34     32.53 o 
  10   1   8      193.03      189.77     17.40 o 
  11   1   8       76.25       67.75     12.69 o 
  12   1   8        1.16        0.40      9.03 o 
  13   1   8      708.79      760.39     37.19 o 
  14   1   8      169.18      166.36     18.32 o 
  15   1   8        1.64        1.22      7.52 o 
  16   1   8       14.26       12.40     15.69 o 
  17   1   8      137.34      154.95     24.32 o 
  18   1   8      177.62      188.59     22.73 o 
  19   1   8       43.94       44.68     10.22 o 
 -18   2   8        0.97        6.84      3.22 o 
 -17   2   8        0.03        6.11      6.43 o 
 -16   2   8      249.95      279.73     26.72 o 
 -15   2   8       77.74       74.58     12.34 o 
 -14   2   8      408.38      419.04     22.11 o 
 -13   2   8      274.90      284.68     24.65 o 
 -12   2   8      286.85      286.31     25.04 o 
 -11   2   8       66.89       53.10      9.64 o 
 -10   2   8        2.42        0.36      5.17 o 
  -9   2   8      409.58      397.76     19.92 o 
  -8   2   8      228.01      224.25     23.62 o 
  -7   2   8     1104.08     1163.82     48.65 o 
  -6   2   8     2115.97     2178.79     63.65 o 
  -5   2   8        8.98       17.47      8.52 o 
  -4   2   8      870.51      886.51     37.12 o 
  -3   2   8      407.81      452.63     25.70 o 
  -2   2   8      175.06      184.87     16.05 o 
  -1   2   8     2236.04     2446.28     52.68 o 
   0   2   8     1210.99     1237.01     35.38 o 
   1   2   8        2.17        6.17      3.72 o 
   2   2   8      107.45      108.26     13.37 o 
   3   2   8      169.73      170.93     15.64 o 
   4   2   8      869.16      843.62     39.05 o 
   5   2   8       14.96       10.50      7.43 o 
   6   2   8        1.30        3.97      4.87 o 
   7   2   8       18.18       32.06      9.58 o 
   8   2   8      399.74      380.31     21.06 o 
   9   2   8       32.23       34.12      6.33 o 
  10   2   8        7.94       -2.77     22.80 o 
  11   2   8       13.19       18.40     11.65 o 
  12   2   8     1091.00      968.73     61.40 o 
  13   2   8       93.35       94.94     23.18 o 
  14   2   8        0.27      -11.37     13.28 o 
  15   2   8       18.89      -12.37     12.37 o 
  16   2   8        9.53        1.14      8.15 o 
  17   2   8       32.36       37.38     11.91 o 
  18   2   8        2.56        8.95      5.72 o 
 -16   3   8       29.27       30.42      8.28 o 
 -15   3   8       85.58       77.73     14.81 o 
 -14   3   8      302.28      371.78     36.80 o 
 -13   3   8       65.56       62.42     19.17 o 
 -12   3   8      122.22      146.90     28.85 o 
 -11   3   8       12.04       11.66     16.33 o 
 -10   3   8       35.16       18.24     14.39 o 
  -9   3   8       86.58      122.80     31.78 o 
  -8   3   8     1063.48     1081.26     93.90 o 
  -7   3   8      220.73      225.28     16.33 o 
  -6   3   8        2.73        6.65      5.37 o 
  -5   3   8        0.85        4.64      5.72 o 
  -4   3   8       89.67       96.56     13.12 o 
  -3   3   8      129.65      169.85     19.62 o 
  -2   3   8      424.57      486.81     30.48 o 
  -1   3   8      278.24      331.11     23.62 o 
   0   3   8     2647.28     2967.86     51.71 o 
   1   3   8       89.39      104.96     17.78 o 
   2   3   8      576.35      615.47     39.73 o 
   3   3   8      969.25     1098.50     53.73 o 
   4   3   8      261.04      272.93     26.38 o 
   5   3   8       63.32       65.22      8.54 o 
   6   3   8       86.14       80.99     10.16 o 
   7   3   8      915.28      881.99     50.84 o 
   8   3   8        3.62        2.84     10.91 o 
   9   3   8       36.27       72.46     21.73 o 
  10   3   8       40.53       82.57     21.59 o 
  11   3   8      419.24      363.31     41.89 o 
  12   3   8      161.12      149.75     31.60 o 
  13   3   8       75.05       76.36     11.35 o 
  14   3   8        2.72       -7.44      7.44 o 
  15   3   8        6.62       -3.42      3.42 o 
 -14   4   8       90.13       90.92     13.27 o 
 -13   4   8        6.62       14.75      6.37 o 
 -12   4   8       27.91       29.54      7.88 o 
 -11   4   8      245.33      267.44     20.09 o 
 -10   4   8       19.26       28.69      9.61 o 
  -9   4   8        8.76       23.28     19.20 o 
  -8   4   8        2.03        2.30      9.86 o 
  -7   4   8      359.89      352.63     27.85 o 
  -6   4   8      149.27      180.89     20.19 o 
  -5   4   8      159.59      154.54     14.91 o 
  -4   4   8      109.21      137.79     19.08 o 
  -3   4   8       17.00       29.37      9.34 o 
  -2   4   8       10.52       18.85      9.25 o 
  -1   4   8      259.48      266.76     17.31 o 
   0   4   8       23.95       28.60      7.28 o 
   1   4   8        3.23        0.56      4.81 o 
   2   4   8        5.73       23.73     20.98 o 
   3   4   8        1.15       -1.86      7.71 o 
   4   4   8       39.41       50.34     11.16 o 
   5   4   8        2.72       -0.13      6.64 o 
   6   4   8      190.61      184.51     19.86 o 
   7   4   8       52.32       64.64     27.26 o 
   8   4   8      122.46      106.63     19.01 o 
   9   4   8       62.23       48.40     18.24 o 
  10   4   8       90.18      109.88     12.83 o 
  11   4   8       18.59       23.38      6.79 o 
  12   4   8       83.39       70.88     21.39 o 
  -9   5   8        1.70       -5.59      5.59 o 
  -8   5   8       26.27       13.72      6.84 o 
  -7   5   8       23.54       11.83      7.06 o 
  -6   5   8       22.44       23.49      9.00 o 
  -5   5   8      189.77      215.52     26.84 o 
  -4   5   8       84.16       89.51     13.50 o 
  -3   5   8        0.10       -5.26      7.72 o 
  -2   5   8      120.50      117.45     15.48 o 
  -1   5   8      262.79      178.50     37.04 o 
   0   5   8        0.87        1.76     12.91 o 
   1   5   8       14.67       -4.62      5.25 o 
   2   5   8      261.93      121.09     25.73 o 
   3   5   8      222.70      195.57     43.45 o 
   4   5   8        0.20       -6.73     17.64 o 
   5   5   8      212.20      217.82     17.98 o 
   6   5   8       17.54       19.67      5.92 o 
   7   5   8      112.09       96.68     10.63 o 
 -19   0   9       45.19       37.80      9.73 o 
 -17   0   9      208.05      238.33     26.69 o 
 -15   0   9      324.68      277.50     32.42 o 
 -13   0   9        5.76        8.08      8.58 o 
 -11   0   9       98.89       93.75     11.40 o 
  -9   0   9     7278.12     6928.94    112.90 o 
  -7   0   9      300.71      301.50     21.88 o 
  -5   0   9     3773.22     3705.95     74.18 o 
  -3   0   9      907.00      938.02     21.43 o 
  -1   0   9      520.30      495.53     15.03 o 
   1   0   9     7301.58     6931.20     83.45 o 
   3   0   9      321.52      345.22     20.57 o 
   5   0   9        0.03        5.13      2.30 o 
   7   0   9     7567.76     7967.78    124.25 o 
   9   0   9      290.19      283.58     27.30 o 
  11   0   9       13.66       29.38     14.80 o 
  13   0   9      317.57      311.45     36.62 o 
  15   0   9       84.56       89.57     20.15 o 
  17   0   9      356.12      331.91     31.45 o 
 -19   1   9      120.25      116.71     14.29 o 
 -18   1   9       23.03       20.83     10.16 o 
 -17   1   9      227.33      235.81     17.23 o 
 -16   1   9      230.93      196.69     27.09 o 
 -15   1   9        0.37       -6.34      6.34 o 
 -14   1   9      256.71      205.70     16.67 o 
 -13   1   9      688.67      702.74     31.47 o 
 -12   1   9       68.84       77.99      8.34 o 
 -11   1   9       66.16       61.65      7.49 o 
 -10   1   9     1552.51     1601.68     43.66 o 
  -9   1   9      174.09      210.74     21.16 o 
  -8   1   9       69.53       77.26     13.60 o 
  -7   1   9      670.20      646.06     33.19 o 
  -6   1   9       91.41       93.75     13.44 o 
  -5   1   9      592.66      573.67     14.70 o 
  -4   1   9     1344.05     1422.88     22.77 o 
  -3   1   9      293.93      341.63     11.46 o 
  -2   1   9      250.19      254.87     12.57 o 
  -1   1   9      234.63      255.72      7.92 o 
   0   1   9      573.68      577.29     12.44 o 
   1   1   9     1210.14     1155.50     17.50 o 
   2   1   9        3.85        5.46      2.52 o 
   3   1   9      144.22      154.78      9.97 o 
   4   1   9      218.47      208.62     11.64 o 
   5   1   9      326.57      324.40     11.71 o 
   6   1   9      153.61      154.82      8.54 o 
   7   1   9       29.69       27.22      5.62 o 
   8   1   9      314.70      321.96     28.31 o 
   9   1   9        8.77       18.30     10.93 o 
  10   1   9      181.76      164.25     16.81 o 
  11   1   9      421.45      378.56     25.84 o 
  12   1   9        3.81       -2.51     11.16 o 
  13   1   9      121.89      125.59     30.96 o 
  14   1   9     1066.78     1151.17     45.68 o 
  15   1   9       61.17       58.15     18.48 o 
  16   1   9        5.24       18.72     13.71 o 
  17   1   9       61.57       65.94     17.34 o 
  18   1   9       16.51       20.92     10.83 o 
 -18   2   9       19.34       16.93      5.06 o 
 -17   2   9       67.87       66.05     12.65 o 
 -16   2   9       79.25       75.51     14.91 o 
 -15   2   9      156.06      133.12     15.79 o 
 -14   2   9       29.62       37.52     11.06 o 
 -13   2   9      144.52      186.76     19.47 o 
 -12   2   9      418.19      425.81     29.69 o 
 -11   2   9      115.99       98.70     11.80 o 
 -10   2   9      317.71      328.70     19.62 o 
  -9   2   9       30.29       32.79      7.16 o 
  -8   2   9      320.90      371.45     29.81 o 
  -7   2   9       19.12       15.52      8.71 o 
  -6   2   9      664.40      659.71     35.99 o 
  -5   2   9       15.66       19.94      9.18 o 
  -4   2   9     1607.39     1772.88     53.55 o 
  -3   2   9      742.32      905.72     36.83 o 
  -2   2   9      121.29      128.34     13.93 o 
  -1   2   9     3069.21     3376.35     63.59 o 
   0   2   9        1.06        1.94      4.30 o 
   1   2   9     1950.70     2268.82    123.94 o 
   2   2   9      147.38      183.85     17.78 o 
   3   2   9      902.54      980.73     38.03 o 
   4   2   9       22.01       19.86      5.63 o 
   5   2   9      192.01      155.37     18.57 o 
   6   2   9       82.98      126.29     16.61 o 
   7   2   9        0.12        2.65      8.42 o 
   8   2   9      165.37      165.00     12.08 o 
   9   2   9        1.75       -5.22      6.09 o 
  10   2   9       58.81       59.91     11.69 o 
  11   2   9      115.96       87.93     20.09 o 
  12   2   9       79.65       63.56     20.43 o 
  13   2   9       52.53       83.42     19.94 o 
  14   2   9       10.13       -5.62     12.84 o 
  15   2   9       79.93       61.16     18.24 o 
  16   2   9       21.72       27.15     13.02 o 
  17   2   9       24.13       32.89     10.73 o 
 -16   3   9        2.70       -1.42      5.61 o 
 -15   3   9      118.20      103.29     11.67 o 
 -14   3   9       49.51       55.10     10.58 o 
 -13   3   9       10.76       27.15     14.79 o 
 -12   3   9       20.03       37.92     18.79 o 
 -11   3   9       53.59       37.87     18.56 o 
 -10   3   9      108.44      101.69     28.48 o 
  -9   3   9      119.14      112.79     30.32 o 
  -8   3   9      519.89      550.49     68.10 o 
  -7   3   9       30.79       28.43     11.64 o 
  -6   3   9       20.91       29.15      7.57 o 
  -5   3   9      228.10      219.85     14.88 o 
  -4   3   9       37.06       22.66      6.35 o 
  -3   3   9      460.00      491.78     54.37 o 
  -2   3   9       60.30       80.64     13.60 o 
  -1   3   9      135.53      169.71     17.85 o 
   0   3   9      418.21      381.52     31.60 o 
   1   3   9       55.88       66.32     15.62 o 
   2   3   9      326.63      364.22     31.86 o 
   3   3   9       12.04       13.92      8.21 o 
   4   3   9      220.30      205.25     19.67 o 
   5   3   9        1.01        1.38      4.60 o 
   6   3   9       31.94       27.58      6.81 o 
   7   3   9        0.04        4.53      3.83 o 
   8   3   9      431.33      372.15     25.89 o 
   9   3   9        2.70       15.79     18.32 o 
  10   3   9      180.78      161.59     16.67 o 
  11   3   9        5.62       -4.39      5.36 o 
  12   3   9       55.70       43.94      8.19 o 
  13   3   9      198.97      208.18     13.65 o 
  14   3   9      105.97      106.76     13.31 o 
  15   3   9        0.06       -4.38      4.38 o 
 -14   4   9        6.51       18.93      7.49 o 
 -13   4   9      133.67      170.55     15.17 o 
 -12   4   9       48.65       53.61      9.46 o 
 -11   4   9        7.69        5.71      6.21 o 
 -10   4   9      323.45      337.40     23.52 o 
  -9   4   9      112.64      135.09     16.65 o 
  -8   4   9       24.16       29.43      9.02 o 
  -7   4   9      261.91      263.02     23.87 o 
  -6   4   9        0.24        0.09      6.58 o 
  -5   4   9       31.41       11.62      8.18 o 
  -4   4   9       68.31       52.37     30.11 o 
  -3   4   9      125.38      145.34     19.29 o 
  -2   4   9       18.26       27.35     10.78 o 
  -1   4   9      225.67      234.01     23.35 o 
   0   4   9        7.95       11.68     10.15 o 
   1   4   9       14.08       17.95      9.52 o 
   2   4   9       95.02       51.66     30.10 o 
   3   4   9       12.81        5.54      6.16 o 
   4   4   9      196.97      186.01     18.39 o 
   5   4   9      367.52      356.91     47.30 o 
   6   4   9       77.30      104.03     15.35 o 
   7   4   9       21.23       30.63      9.94 o 
   8   4   9       59.54       38.30      9.35 o 
   9   4   9       37.34       11.78     24.59 o 
  10   4   9      121.04      119.11     13.82 o 
  11   4   9      313.40      356.73     19.62 o 
  12   4   9       71.45       59.76     12.16 o 
  -9   5   9       21.34       27.60      5.59 o 
  -8   5   9        4.20       10.03      5.66 o 
  -7   5   9       29.08       36.87     20.37 o 
  -6   5   9      187.19      192.95     25.33 o 
  -5   5   9       35.55       39.56     10.29 o 
  -4   5   9       45.34       44.96     11.01 o 
  -3   5   9       68.60       73.72     16.15 o 
  -2   5   9       42.36       49.89     21.10 o 
  -1   5   9       17.39       -9.14     19.74 o 
   0   5   9        0.35        8.13     14.13 o 
   1   5   9        0.96       -9.16     13.64 o 
   2   5   9        6.81      -17.18     17.18 o 
   3   5   9       96.48      105.95     24.19 o 
   4   5   9        5.21       -8.83      8.83 o 
   5   5   9        2.92      -13.33     13.33 o 
 -18   0  10       19.35       13.16      9.22 o 
 -16   0  10      109.77      120.67     21.83 o 
 -14   0  10       13.53       19.32     13.51 o 
 -12   0  10        2.63       15.73     10.27 o 
 -10   0  10      859.19      851.80     42.81 o 
  -8   0  10      572.91      624.77     34.19 o 
  -6   0  10      685.68      793.08     22.80 o 
  -4   0  10     2314.75     2447.93     50.02 o 
  -2   0  10     3970.73     4380.89     47.11 o 
   0   0  10       26.51       20.29      7.28 o 
   2   0  10      559.32      597.83     26.99 o 
   4   0  10     3002.56     3083.51     66.34 o 
   6   0  10     2184.22     2332.53     65.78 o 
   8   0  10       88.82      111.09     11.27 o 
  10   0  10      418.74      457.79     28.94 o 
  12   0  10     1030.80     1030.46     63.17 o 
  14   0  10       30.13       11.26     13.94 o 
  16   0  10       47.37       37.71     15.03 o 
  18   0  10      226.38      275.44     22.79 o 
 -19   1  10       35.11       37.46      7.41 o 
 -18   1  10       16.17       15.71      5.01 o 
 -17   1  10        0.39        6.04      5.41 o 
 -16   1  10        6.79        3.84      3.09 o 
 -15   1  10       13.88        3.75      7.74 o 
 -14   1  10       39.74       44.18      8.98 o 
 -13   1  10      150.20      138.28     13.43 o 
 -12   1  10      300.12      314.06     20.38 o 
 -11   1  10       79.61       81.88      8.39 o 
 -10   1  10      117.58      111.91     13.30 o 
  -9   1  10      585.96      525.62     33.32 o 
  -8   1  10      304.10      342.63     26.12 o 
  -7   1  10       14.89       29.24      9.83 o 
  -6   1  10       56.74       73.03     13.29 o 
  -5   1  10       28.34       30.10      4.53 o 
  -4   1  10      130.27      125.13      7.75 o 
  -3   1  10     2240.75     2537.42     31.85 o 
  -2   1  10        0.37       -0.72      3.64 o 
  -1   1  10        9.48       12.57      4.33 o 
   0   1  10      344.12      369.82     10.55 o 
   1   1  10       51.15       52.84      4.69 o 
   2   1  10        7.19        6.75      2.61 o 
   3   1  10        0.43        0.91      3.83 o 
   4   1  10      415.54      468.01     17.75 o 
   5   1  10      166.84      164.75      8.91 o 
   6   1  10       37.83       28.65      4.47 o 
   7   1  10       12.59        2.30      3.68 o 
   8   1  10      305.05      292.31     27.65 o 
   9   1  10      681.03      754.45     45.39 o 
  10   1  10        0.81        5.44      8.94 o 
  11   1  10      510.09      537.06     31.11 o 
  12   1  10      441.63      443.41     29.10 o 
  13   1  10       30.77       25.65     32.35 o 
  14   1  10       23.71       19.93     10.85 o 
  15   1  10      133.38      130.17     27.41 o 
  16   1  10       34.20       20.33     14.46 o 
  17   1  10        6.91        5.16     10.91 o 
  18   1  10        3.23        4.27      8.28 o 
 -17   2  10       63.00       59.00     11.24 o 
 -16   2  10      174.76      194.29     21.83 o 
 -15   2  10       29.19       24.61      9.12 o 
 -14   2  10      407.24      385.78     26.63 o 
 -13   2  10      340.31      374.82     27.34 o 
 -12   2  10      133.87      150.33     18.58 o 
 -11   2  10        0.86        8.28     11.97 o 
 -10   2  10       49.80       35.85      9.84 o 
  -9   2  10      132.61      136.30     12.69 o 
  -8   2  10       28.25       31.73      8.42 o 
  -7   2  10      349.13      356.48     28.24 o 
  -6   2  10     1238.33     1322.56     51.45 o 
  -5   2  10        9.91       22.18      8.91 o 
  -4   2  10       32.32       40.03     10.73 o 
  -3   2  10     2230.45     2416.42     61.17 o 
  -2   2  10      115.35      120.28     14.21 o 
  -1   2  10     1544.51     1666.80     35.78 o 
   0   2  10     3605.62     3895.47     51.97 o 
   1   2  10      371.58      384.52     16.30 o 
   2   2  10      253.30      233.85     21.31 o 
   3   2  10       32.80       31.13     10.00 o 
   4   2  10      361.71      387.72     22.90 o 
   5   2  10      414.14      416.83     20.86 o 
   6   2  10      199.74      199.74     15.27 o 
   7   2  10       45.31       43.62      7.83 o 
   8   2  10        8.41        4.14      6.25 o 
   9   2  10      235.31      216.93     18.96 o 
  10   2  10        3.91        8.28      8.31 o 
  11   2  10      912.27      792.23     56.70 o 
  12   2  10       15.52       -8.36     15.07 o 
  13   2  10       70.23       78.81     20.60 o 
  14   2  10        2.14       10.55     12.98 o 
  15   2  10       34.21       32.92     12.61 o 
  16   2  10        3.62       20.65     10.40 o 
  17   2  10       47.67       51.83      8.25 o 
 -15   3  10      190.49      225.25     14.93 o 
 -14   3  10        0.75       -0.36      6.37 o 
 -13   3  10       87.17      108.65     19.18 o 
 -12   3  10       35.30       25.21      9.10 o 
 -11   3  10        1.25       -8.99     15.74 o 
 -10   3  10      124.21       89.08     26.22 o 
  -9   3  10       12.08        3.01      7.40 o 
  -8   3  10     1985.02     1946.18     59.98 o 
  -7   3  10      327.54      288.51     17.87 o 
  -6   3  10       30.78       26.52     11.76 o 
  -5   3  10       68.99      101.53     10.97 o 
  -4   3  10       30.42       22.72      8.49 o 
  -3   3  10       18.33       15.81     19.65 o 
  -2   3  10       15.36       -0.36     17.87 o 
  -1   3  10      196.09      179.04     16.39 o 
   0   3  10       11.62       -0.45     10.54 o 
   1   3  10       29.91       50.73     10.92 o 
   2   3  10        4.60       10.68      4.83 o 
   3   3  10       78.01      103.61     14.96 o 
   4   3  10       26.29       54.90     11.30 o 
   5   3  10        3.65        7.11      6.33 o 
   6   3  10       41.94       51.85      9.59 o 
   7   3  10      105.42      114.05     10.29 o 
   8   3  10      177.20      173.91     17.98 o 
   9   3  10       93.94       86.92     13.93 o 
  10   3  10        0.29       -3.72      9.87 o 
  11   3  10      196.38      206.58     14.96 o 
  12   3  10      309.90      282.83     17.55 o 
  13   3  10       73.78       74.17      8.61 o 
  14   3  10       97.31      102.83     11.29 o 
  15   3  10        2.11        2.28      6.17 o 
 -14   4  10       14.60       11.10      7.79 o 
 -13   4  10        1.65       -2.50      7.95 o 
 -12   4  10       14.40       11.07      5.14 o 
 -11   4  10       75.87       86.02     12.04 o 
 -10   4  10       54.92       68.49     19.53 o 
  -9   4  10       34.70       18.29      9.27 o 
  -8   4  10       20.58       21.97      8.02 o 
  -7   4  10        0.10       -6.70      6.70 o 
  -6   4  10       51.49       61.05     13.05 o 
  -5   4  10       68.48       70.73     15.25 o 
  -4   4  10       54.68       60.07     25.55 o 
  -3   4  10       19.08       46.99     15.93 o 
  -2   4  10        2.21      -12.78     14.60 o 
  -1   4  10       61.12       55.90     13.80 o 
   0   4  10      283.50      278.28     29.74 o 
   1   4  10       12.93       17.90      9.21 o 
   2   4  10        8.32       12.37     19.96 o 
   3   4  10       10.39      -23.47     23.47 o 
   4   4  10      141.47       73.23     27.70 o 
   5   4  10      348.10      254.86     41.23 o 
   6   4  10      415.49      295.87     43.53 o 
   7   4  10        0.33       -2.23      7.56 o 
   8   4  10       19.34        6.96      9.49 o 
   9   4  10      365.05      363.48     22.76 o 
  10   4  10       55.82       46.57      8.45 o 
  11   4  10       93.93       94.97     18.63 o 
  12   4  10      126.39      111.62     16.21 o 
  -9   5  10        3.10        1.82      3.91 o 
  -8   5  10       30.50       32.80      6.62 o 
  -7   5  10       36.51       34.55      7.71 o 
  -6   5  10        8.49       13.90      6.98 o 
  -5   5  10        1.55        6.70      6.66 o 
  -4   5  10       65.69       53.22     10.54 o 
  -3   5  10       43.13       38.92     10.04 o 
  -2   5  10        0.15       13.05     13.32 o 
  -1   5  10        0.44      -20.10     20.10 o 
   0   5  10        8.45       27.78     18.50 o 
   1   5  10        2.63       -9.17     15.16 o 
   2   5  10        2.59       -7.98     10.60 o 
   3   5  10       11.19       -7.99      7.99 o 
   4   5  10        1.10      -14.42     14.66 o 
   5   5  10       29.82       11.17     13.04 o 
   6   5  10        0.08       35.88     12.61 o 
 -19   0  11      208.20      166.98     15.65 o 
 -17   0  11      183.35      193.00     23.65 o 
 -15   0  11       93.92       81.34     19.28 o 
 -13   0  11       15.57        2.88      7.06 o 
 -11   0  11       21.54       15.85      6.45 o 
  -9   0  11     1286.25     1237.72     50.51 o 
  -7   0  11        4.14        7.06      4.85 o 
  -5   0  11      270.09      283.17     14.35 o 
  -3   0  11       86.33      101.76      9.12 o 
  -1   0  11     3173.70     3474.37     43.63 o 
   1   0  11     1998.83     1880.61     48.49 o 
   3   0  11    10868.42    11838.98    126.60 o 
   5   0  11      552.85      570.07     21.98 o 
   7   0  11      148.60      178.77     13.74 o 
   9   0  11     1551.61     1622.92     66.41 o 
  11   0  11      144.18       94.70     21.42 o 
  13   0  11      474.59      530.82     47.32 o 
  15   0  11      383.30      354.11     38.44 o 
  17   0  11      226.55      236.17     26.31 o 
 -19   1  11        1.28        6.66      5.07 o 
 -18   1  11        7.15        4.28      7.42 o 
 -17   1  11        0.10        5.20      5.68 o 
 -16   1  11       42.91       32.44      8.10 o 
 -15   1  11       11.12        1.73     12.62 o 
 -14   1  11       70.34       77.67     10.47 o 
 -13   1  11       14.60       11.45      9.06 o 
 -12   1  11      562.10      576.64     21.25 o 
 -11   1  11        0.21       -0.90      4.47 o 
 -10   1  11       91.53       97.58      8.75 o 
  -9   1  11      189.53      174.02     20.48 o 
  -8   1  11      149.57      147.13     18.12 o 
  -7   1  11       85.49       90.46     14.22 o 
  -6   1  11        9.28       10.58      7.72 o 
  -5   1  11      594.65      651.02     17.39 o 
  -4   1  11      939.14     1062.19     21.87 o 
  -3   1  11     6624.74     7409.69     69.51 o 
  -2   1  11      144.21      129.61      9.49 o 
  -1   1  11     2555.97     2682.25     40.56 o 
   0   1  11      112.82      134.32      7.07 o 
   1   1  11      198.95      199.80      8.45 o 
   2   1  11      373.75      354.85     10.87 o 
   3   1  11      101.08       93.69      8.84 o 
   4   1  11     1370.14     1411.91     39.81 o 
   5   1  11        0.94        0.63      4.56 o 
   6   1  11     1008.57     1139.99     23.89 o 
   7   1  11      356.71      345.54     28.69 o 
   8   1  11      136.28      139.77     19.60 o 
   9   1  11      320.40      321.87     22.56 o 
  10   1  11     2003.72     2039.90     58.00 o 
  11   1  11      247.80      240.13     21.75 o 
  12   1  11      291.47      300.79     24.36 o 
  13   1  11      113.15      122.32     16.23 o 
  14   1  11      152.93      105.91     23.96 o 
  15   1  11       55.09       37.95     16.70 o 
  16   1  11       51.89       58.83     18.98 o 
  17   1  11        0.84      -12.30     12.30 o 
  18   1  11       37.11       36.99     10.67 o 
 -17   2  11       23.38       18.96      8.11 o 
 -16   2  11       94.76      117.93     16.89 o 
 -15   2  11        0.01       -9.78     10.67 o 
 -14   2  11      113.90      132.00     16.28 o 
 -13   2  11       31.07       36.42      9.76 o 
 -12   2  11       13.55       19.92      9.98 o 
 -11   2  11      101.35      119.01     16.37 o 
 -10   2  11     1027.60      931.99     32.41 o 
  -9   2  11       75.92       53.69      9.31 o 
  -8   2  11       10.18       17.01      7.94 o 
  -7   2  11        0.17       -2.95      8.30 o 
  -6   2  11      934.03     1038.42     46.92 o 
  -5   2  11       17.55       16.35      8.99 o 
  -4   2  11      437.62      533.79     31.19 o 
  -3   2  11       58.89       71.14     12.22 o 
  -2   2  11      514.52      527.81     28.49 o 
  -1   2  11      375.98      382.62     18.10 o 
   0   2  11        2.62        6.87      4.35 o 
   1   2  11      277.49      254.40     13.79 o 
   2   2  11        4.05        0.42      4.75 o 
   3   2  11      447.82      453.11     19.78 o 
   4   2  11      585.16      624.73     21.41 o 
   5   2  11      338.66      305.72     18.20 o 
   6   2  11      385.53      435.21     22.12 o 
   7   2  11       93.23       78.57      9.02 o 
   8   2  11       95.52      107.47     10.28 o 
   9   2  11       60.51       51.34     12.13 o 
  10   2  11       24.53       21.91     14.34 o 
  11   2  11       14.81       -5.51     15.03 o 
  12   2  11      134.32      106.44     24.56 o 
  13   2  11       45.46       53.16     18.85 o 
  14   2  11      122.64      101.65     22.86 o 
  15   2  11       39.30       24.93     11.69 o 
  16   2  11      211.61      231.69     25.81 o 
  17   2  11        0.37        7.10      7.01 o 
 -15   3  11      151.48      156.03     12.05 o 
 -14   3  11      102.55      111.42     12.52 o 
 -13   3  11        9.77       20.14      7.75 o 
 -12   3  11        3.53       -8.18      8.18 o 
 -11   3  11      355.27      326.82     24.23 o 
 -10   3  11      272.08      285.03     23.11 o 
  -9   3  11      171.45      158.50     18.15 o 
  -8   3  11       46.94       31.70     11.20 o 
  -7   3  11       49.57       52.09      9.84 o 
  -6   3  11      109.57      133.84     12.43 o 
  -5   3  11      133.69      165.78     18.93 o 
  -4   3  11       17.20       10.83      8.18 o 
  -3   3  11       66.65       65.44      8.50 o 
  -2   3  11        8.28        1.00      5.08 o 
  -1   3  11       86.36       79.77     13.21 o 
   0   3  11     1048.89     1126.70     71.63 o 
   1   3  11      163.45      195.00     14.93 o 
   2   3  11       25.53       19.94      9.64 o 
   3   3  11       37.54       40.06     11.22 o 
   4   3  11      133.10      126.55     17.01 o 
   5   3  11       15.85        9.98      8.77 o 
   6   3  11      155.86      167.92     14.25 o 
   7   3  11      143.13      127.31     28.54 o 
   8   3  11     1058.40     1175.66     78.65 o 
   9   3  11      107.52      106.42     25.80 o 
  10   3  11       54.37       33.95     19.94 o 
  11   3  11      193.17      204.85     20.18 o 
  12   3  11      121.87      139.92     15.90 o 
  13   3  11      115.27      106.97     13.38 o 
  14   3  11        0.46       -2.85      3.68 o 
  15   3  11       91.69       72.71     12.89 o 
 -13   4  11       83.75       80.93     13.61 o 
 -12   4  11       34.24       37.23     11.07 o 
 -11   4  11        0.43        4.92      4.40 o 
 -10   4  11        6.66        4.34      5.63 o 
  -9   4  11        5.51        9.63      6.10 o 
  -8   4  11        1.66        7.97      6.48 o 
  -7   4  11        8.81       11.67      6.05 o 
  -6   4  11        2.84       18.10     13.07 o 
  -5   4  11       32.67       45.04     12.03 o 
  -4   4  11       30.78       35.65     14.02 o 
  -3   4  11        0.78       -7.25      7.31 o 
  -2   4  11      128.31      165.25     18.74 o 
  -1   4  11      205.35      211.61     21.70 o 
   0   4  11      246.58      274.85     39.33 o 
   1   4  11      110.69      102.81     32.66 o 
   2   4  11        6.10       -9.59     21.81 o 
   3   4  11       19.53       -0.87     19.41 o 
   4   4  11       10.88        7.91     21.74 o 
   5   4  11        8.79        8.56     18.15 o 
   6   4  11       17.72       38.21     20.43 o 
   7   4  11       67.40       48.82     20.23 o 
   8   4  11       44.39       22.43     11.38 o 
   9   4  11       41.01       50.59     18.74 o 
  10   4  11       96.97       97.26     19.92 o 
  11   4  11        0.55        2.35      8.96 o 
  12   4  11       49.32       30.51      8.59 o 
  -9   5  11      243.89      210.63     19.21 o 
  -8   5  11        1.66        7.97      4.17 o 
  -7   5  11      132.07      105.43     10.72 o 
  -6   5  11        4.65       -3.71      5.63 o 
  -5   5  11       78.06       78.10     10.74 o 
  -4   5  11       64.86       54.74     20.96 o 
  -3   5  11       74.78       60.98     21.73 o 
  -2   5  11        1.07        0.68     11.11 o 
  -1   5  11       21.22        2.96     14.86 o 
   0   5  11       38.06       49.16     22.84 o 
   1   5  11        6.49      -11.10     13.64 o 
   2   5  11      172.15       78.92     22.61 o 
   3   5  11       29.04       33.07     15.67 o 
   4   5  11        4.44      -13.61     13.61 o 
   5   5  11       18.84       14.54     11.23 o 
   6   5  11      130.55      114.71     18.24 o 
 -18   0  12        3.05        1.75      8.15 o 
 -16   0  12      393.55      447.11     36.90 o 
 -14   0  12      337.75      375.01     37.65 o 
 -12   0  12        0.60        4.28      8.89 o 
 -10   0  12       44.46       56.00      9.54 o 
  -8   0  12      540.31      555.38     34.63 o 
  -6   0  12      267.85      312.91     16.16 o 
  -4   0  12      230.69      200.26     12.82 o 
  -2   0  12     3100.19     3347.39     49.48 o 
   0   0  12      686.03      719.40     31.83 o 
   2   0  12     6075.00     6481.41     96.06 o 
   4   0  12       86.29       68.21     12.47 o 
   6   0  12        5.86        5.09      5.32 o 
   8   0  12        9.41       25.93     10.44 o 
  10   0  12      220.87      154.82     25.12 o 
  12   0  12      146.41      154.63     26.42 o 
  14   0  12       10.66        9.33     13.25 o 
  16   0  12       28.91       48.89     16.85 o 
  18   0  12       49.09       34.49     10.45 o 
 -18   1  12        0.10        6.25      6.08 o 
 -17   1  12      102.62       86.32     10.54 o 
 -16   1  12      108.11       82.00     11.68 o 
 -15   1  12      108.13       89.75     16.24 o 
 -14   1  12       82.30      102.85     11.79 o 
 -13   1  12       45.82       68.02      9.40 o 
 -12   1  12      355.81      368.92     20.62 o 
 -11   1  12      517.69      505.23     19.74 o 
 -10   1  12       87.56       69.83      8.77 o 
  -9   1  12      329.05      298.38     20.26 o 
  -8   1  12        2.89       -2.48      9.22 o 
  -7   1  12      551.41      516.12     31.91 o 
  -6   1  12      194.34      191.99     14.18 o 
  -5   1  12       19.43       12.31      4.07 o 
  -4   1  12       90.80       88.26      7.38 o 
  -3   1  12        9.96        4.57      3.43 o 
  -2   1  12       31.25       13.85      4.02 o 
  -1   1  12      178.60      211.49     10.45 o 
   0   1  12      345.77      400.66     16.22 o 
   1   1  12      811.65      912.39     18.29 o 
   2   1  12     1169.64     1292.15     29.74 o 
   3   1  12       64.99       74.65      8.57 o 
   4   1  12       37.97       44.08      8.37 o 
   5   1  12      192.28      224.92     14.37 o 
   6   1  12     1877.47     1949.10     31.91 o 
   7   1  12       17.62       10.22      8.85 o 
   8   1  12      644.51      592.37     40.11 o 
   9   1  12      106.42       83.29     12.76 o 
  10   1  12     1236.46     1270.71     46.86 o 
  11   1  12      217.16      221.15     21.19 o 
  12   1  12        1.76       -7.44      9.47 o 
  13   1  12      148.21      179.62     30.37 o 
  14   1  12       47.96       39.06     17.45 o 
  15   1  12      311.56      263.91     33.58 o 
  16   1  12        8.12        8.79     12.56 o 
  17   1  12      163.41      199.63     23.91 o 
  18   1  12       46.58       54.95     11.43 o 
 -17   2  12       16.02       23.11      7.80 o 
 -16   2  12        3.27       17.71      7.64 o 
 -15   2  12        1.92        5.36      5.37 o 
 -14   2  12      255.93      270.97     22.07 o 
 -13   2  12      114.48      111.80     15.90 o 
 -12   2  12       47.55       49.49     10.77 o 
 -11   2  12       16.58       16.42      9.52 o 
 -10   2  12      325.85      239.91     17.00 o 
  -9   2  12      319.60      281.47     18.52 o 
  -8   2  12       70.28       52.20      9.08 o 
  -7   2  12      124.61      133.24     28.84 o 
  -6   2  12       12.56       34.64     11.21 o 
  -5   2  12      728.85      802.47     41.16 o 
  -4   2  12      125.03      135.62     17.39 o 
  -3   2  12      464.04      549.61     20.95 o 
  -2   2  12      891.66     1014.82     31.23 o 
  -1   2  12        8.61        7.53      5.46 o 
   0   2  12       78.47       85.63      9.30 o 
   1   2  12      407.78      431.31     30.56 o 
   2   2  12      119.71       94.61      9.45 o 
   3   2  12      474.95      452.20     19.90 o 
   4   2  12       10.15       10.70      4.29 o 
   5   2  12       24.19       13.99      6.11 o 
   6   2  12      204.57      226.97     16.48 o 
   7   2  12      416.13      436.36     19.06 o 
   8   2  12      104.38      117.79     15.26 o 
   9   2  12       52.84       38.32     10.58 o 
  10   2  12      261.91      225.94     31.15 o 
  11   2  12        0.53      -16.79     16.79 o 
  12   2  12       94.54       72.74     19.91 o 
  13   2  12      177.11      193.15     30.01 o 
  14   2  12        2.64        5.52     10.43 o 
  15   2  12       22.00       18.44     12.33 o 
  16   2  12      167.62      188.28     15.25 o 
  17   2  12       41.52       30.59      7.74 o 
 -15   3  12       78.82       93.57     15.11 o 
 -14   3  12      298.02      293.28     30.81 o 
 -13   3  12      113.15      102.54     12.65 o 
 -12   3  12      184.13      178.64     17.34 o 
 -11   3  12      163.53      144.82     15.71 o 
 -10   3  12        0.03       -2.49      7.61 o 
  -9   3  12       80.71       59.91     12.65 o 
  -8   3  12      213.27      180.97     37.58 o 
  -7   3  12       75.60       24.77     21.46 o 
  -6   3  12      121.32       96.97     15.39 o 
  -5   3  12      302.62      300.92     34.88 o 
  -4   3  12        2.68       -3.19     11.90 o 
  -3   3  12      113.58      120.00     10.88 o 
  -2   3  12       47.02       49.47      7.57 o 
  -1   3  12      352.56      384.32     32.67 o 
   0   3  12       15.24       21.00      7.70 o 
   1   3  12        1.36       -5.03      5.62 o 
   2   3  12      205.83      258.15     22.53 o 
   3   3  12       91.19       81.90     13.59 o 
   4   3  12        0.40       10.65      7.96 o 
   5   3  12       26.28        2.92     14.90 o 
   6   3  12        3.02        2.12      8.51 o 
   7   3  12       33.97       36.40     19.97 o 
   8   3  12       70.96       57.53     22.91 o 
   9   3  12        0.82       19.33     16.55 o 
  10   3  12       84.47       65.91     13.52 o 
  11   3  12       70.06       72.44     12.12 o 
  12   3  12        3.61       -3.14      8.35 o 
  13   3  12      162.35      193.85     22.72 o 
  14   3  12       13.39        8.39     11.76 o 
  15   3  12       12.35        1.87      5.85 o 
 -13   4  12        2.25       -6.73      8.39 o 
 -12   4  12       37.14       63.88     15.37 o 
 -11   4  12       64.44       73.44      9.79 o 
 -10   4  12       65.17       66.27     10.94 o 
  -9   4  12       10.76        7.44      7.61 o 
  -8   4  12        5.35       -6.88     18.19 o 
  -7   4  12      109.97      128.11     16.75 o 
  -6   4  12        1.14        5.81      8.85 o 
  -5   4  12      133.77      164.47     27.91 o 
  -4   4  12      142.06      198.62     25.32 o 
  -3   4  12      309.35      357.26     41.30 o 
  -2   4  12       69.54       51.33     13.03 o 
  -1   4  12        3.80        0.75      6.70 o 
   0   4  12        0.04        0.64     17.71 o 
   1   4  12      669.42      635.12     68.25 o 
   2   4  12      139.41      146.17     35.07 o 
   3   4  12        0.49        2.23     15.38 o 
   4   4  12      147.14      116.96     32.50 o 
   5   4  12      150.71      134.82     30.54 o 
   6   4  12      104.07       96.24     27.22 o 
   7   4  12        5.13       19.09     16.89 o 
   8   4  12      106.48      130.22     27.19 o 
   9   4  12       41.79       67.45     18.74 o 
  10   4  12       21.85       23.33     12.10 o 
  11   4  12        8.27       -8.69      8.69 o 
  12   4  12      129.98       80.17     13.68 o 
  -8   5  12        4.45       -6.23      6.23 o 
  -7   5  12        0.08       -1.55      7.22 o 
  -6   5  12       92.81       83.57     18.52 o 
  -5   5  12       64.75       70.00     19.76 o 
  -4   5  12       18.06       45.70     18.87 o 
  -3   5  12       14.66        5.04      8.83 o 
  -2   5  12        0.64        7.33     16.63 o 
  -1   5  12        0.02      -11.74     14.24 o 
   0   5  12       14.76       -1.05     13.41 o 
   1   5  12       10.15      -12.80     12.80 o 
   2   5  12        1.59      -12.11     12.11 o 
   3   5  12        4.99      -10.30     13.22 o 
   4   5  12        6.55       -8.97      8.97 o 
   5   5  12       32.62       15.06     10.97 o 
   6   5  12        1.84        1.47      4.13 o 
 -17   0  13        9.02       12.04      8.77 o 
 -15   0  13       32.40       47.86     14.92 o 
 -13   0  13        3.78       12.60     11.75 o 
 -11   0  13        0.09        1.33      6.79 o 
  -9   0  13        0.03       -6.52      6.52 o 
  -7   0  13      459.80      457.53     20.47 o 
  -5   0  13      545.66      595.28     22.31 o 
  -3   0  13        3.22        0.05      4.70 o 
  -1   0  13     4032.37     4538.20     82.75 o 
   1   0  13     8434.84     9497.60    120.48 o 
   3   0  13        0.01        0.27      7.59 o 
   5   0  13      456.44      469.08     29.43 o 
   7   0  13      214.22      208.94     20.79 o 
   9   0  13      660.09      630.57     46.38 o 
  11   0  13       74.23       58.01     20.05 o 
  13   0  13      390.24      372.02     39.92 o 
  15   0  13      316.95      336.44     35.66 o 
  17   0  13       12.39       20.98     10.89 o 
 -18   1  13       57.79       70.84     12.04 o 
 -17   1  13        0.27        7.60      5.90 o 
 -16   1  13        0.36        5.88      6.68 o 
 -15   1  13       84.89       64.85     11.70 o 
 -14   1  13      113.57       96.01     14.09 o 
 -13   1  13      662.20      693.25     34.92 o 
 -12   1  13        7.48        8.30     17.41 o 
 -11   1  13      243.33      211.22     15.28 o 
 -10   1  13     1017.86      972.80     30.73 o 
  -9   1  13      112.78      131.76     11.54 o 
  -8   1  13     1812.67     1764.82     62.30 o 
  -7   1  13      250.27      287.54     25.29 o 
  -6   1  13     2015.55     2052.81     58.18 o 
  -5   1  13      583.75      667.04     19.27 o 
  -4   1  13       22.85       17.84      4.77 o 
  -3   1  13       14.99       19.95      4.89 o 
  -2   1  13      649.27      696.45     19.16 o 
  -1   1  13     1006.98     1012.88     22.66 o 
   0   1  13      114.18      122.21     10.20 o 
   1   1  13     1155.76     1175.72     21.67 o 
   2   1  13     2214.20     2360.40     41.72 o 
   3   1  13      787.01      767.08     29.40 o 
   4   1  13      112.87      113.31     10.86 o 
   5   1  13      399.10      383.03     19.05 o 
   6   1  13      680.22      684.76     25.70 o 
   7   1  13      320.43      324.79     29.15 o 
   8   1  13       17.34       15.88      9.03 o 
   9   1  13      241.34      252.38     21.38 o 
  10   1  13      145.45      133.47     16.77 o 
  11   1  13      342.72      373.06     42.06 o 
  12   1  13        1.18       -4.81      7.04 o 
  13   1  13       88.90       88.56     22.79 o 
  14   1  13       12.33       -0.25     11.74 o 
  15   1  13        0.21        4.12     14.81 o 
  16   1  13       94.33       78.66     19.62 o 
  17   1  13      124.55      141.60     20.53 o 
 -17   2  13      110.94      105.82     12.02 o 
 -16   2  13      209.05      228.27     20.24 o 
 -15   2  13      843.50      881.33     26.64 o 
 -14   2  13       39.27       30.52     12.16 o 
 -13   2  13        0.99        4.08      6.39 o 
 -12   2  13      406.13      464.94     45.21 o 
 -11   2  13      288.18      292.51     23.93 o 
 -10   2  13      140.31      121.73     16.25 o 
  -9   2  13      584.25      602.11     25.96 o 
  -8   2  13        0.56      -12.43     12.43 o 
  -7   2  13        3.23       16.80     26.07 o 
  -6   2  13       44.88       63.29     15.88 o 
  -5   2  13      806.56      819.48     41.93 o 
  -4   2  13      172.77      165.91     19.44 o 
  -3   2  13      189.47      209.00     13.53 o 
  -2   2  13      394.48      462.63     21.88 o 
  -1   2  13      260.35      285.68     19.17 o 
   0   2  13       24.43       31.44      6.91 o 
   1   2  13      734.70      735.60     40.64 o 
   2   2  13      248.15      243.84     23.39 o 
   3   2  13      432.95      451.88     20.47 o 
   4   2  13        0.47       -2.16      5.00 o 
   5   2  13      741.21      757.95     38.83 o 
   6   2  13     1584.86     1635.37     37.71 o 
   7   2  13        2.07        0.26      3.81 o 
   8   2  13        3.69      -12.99     12.99 o 
   9   2  13      702.99      746.44     36.06 o 
  10   2  13      888.44      908.45     60.89 o 
  11   2  13      659.21      631.43     51.79 o 
  12   2  13      256.26      250.36     33.70 o 
  13   2  13       64.13       70.73     20.06 o 
  14   2  13       76.90       69.39     16.58 o 
  15   2  13       45.02       38.91     14.30 o 
  16   2  13        6.73       12.68      6.28 o 
  17   2  13        1.61       -3.52      3.52 o 
 -15   3  13       84.19       80.68     14.29 o 
 -14   3  13      304.91      353.91     29.37 o 
 -13   3  13        6.82       24.36     11.92 o 
 -12   3  13       11.96       24.00     15.58 o 
 -11   3  13      490.55      454.16     45.88 o 
 -10   3  13      397.32      318.69     43.62 o 
  -9   3  13       25.26       42.06     21.23 o 
  -8   3  13      445.47      409.69     53.34 o 
  -7   3  13      215.61      124.93     29.26 o 
  -6   3  13       10.03        7.64     13.91 o 
  -5   3  13      131.53      115.38     16.75 o 
  -4   3  13       10.63       14.96      9.00 o 
  -3   3  13      461.95      473.07     27.94 o 
  -2   3  13       70.14       95.10     27.61 o 
  -1   3  13       15.05       14.42     13.67 o 
   0   3  13       80.33       74.85     22.78 o 
   1   3  13       15.16       -3.48     14.69 o 
   2   3  13       33.75       54.51     11.73 o 
   3   3  13       38.06       31.29     10.50 o 
   4   3  13      805.43      874.02     41.10 o 
   5   3  13       37.43       39.49     18.87 o 
   6   3  13       28.35       -3.48     13.28 o 
   7   3  13      142.39      138.49     30.40 o 
   8   3  13       94.57      100.04     27.29 o 
   9   3  13      328.18      407.38     45.28 o 
  10   3  13       35.53       18.97      8.31 o 
  11   3  13      124.26      109.90     15.82 o 
  12   3  13      222.56      259.15     20.35 o 
  13   3  13       30.57       29.22      8.07 o 
  14   3  13       13.83        8.81     17.43 o 
  15   3  13        2.10       -1.30      4.10 o 
 -13   4  13        1.61        1.92      5.72 o 
 -12   4  13       17.21       37.98     12.09 o 
 -11   4  13       68.11       77.97     17.61 o 
 -10   4  13      315.04      334.99     38.16 o 
  -9   4  13      102.04      103.09     14.51 o 
  -8   4  13       71.82       50.49     10.78 o 
  -7   4  13        0.61       -4.88      8.56 o 
  -6   4  13      134.29      131.89     16.41 o 
  -5   4  13      122.77      128.93     16.31 o 
  -4   4  13      168.51      188.96     19.20 o 
  -3   4  13        6.10       23.02     10.42 o 
  -2   4  13       79.36       98.15     14.92 o 
  -1   4  13      489.55      496.83     55.54 o 
   0   4  13        6.86       37.48     20.78 o 
   1   4  13        5.50       -3.09     19.57 o 
   2   4  13       47.61       30.96     27.40 o 
   3   4  13      119.32       81.91     29.08 o 
   4   4  13      372.20      360.42     49.68 o 
   5   4  13        5.97       37.25     18.11 o 
   6   4  13      232.70      189.34     34.82 o 
   7   4  13      155.32      129.38     27.29 o 
   8   4  13        9.29      -16.21     16.21 o 
   9   4  13       54.10       43.39     17.09 o 
  10   4  13       28.53       24.57     13.29 o 
  11   4  13        1.85       -8.75      8.75 o 
  12   4  13        2.64       -4.40      6.46 o 
  -8   5  13      228.56      208.68     19.65 o 
  -7   5  13       46.35       37.08     11.08 o 
  -6   5  13      181.21      195.13     25.37 o 
  -5   5  13       18.39       14.23     10.08 o 
  -4   5  13        5.78       16.09     16.85 o 
  -3   5  13      239.39      187.15     33.42 o 
  -2   5  13      122.25      108.71     26.04 o 
  -1   5  13        0.60        9.31     12.94 o 
   0   5  13       21.06        9.09     11.15 o 
   1   5  13       14.14       11.53     11.76 o 
   2   5  13       70.81       60.02     17.62 o 
   3   5  13       20.85       20.69     12.19 o 
   4   5  13       79.09       59.26     15.77 o 
   5   5  13        1.46       -4.81      6.49 o 
   6   5  13      138.21      148.29     17.89 o 
 -18   0  14        1.25        2.41      5.66 o 
 -16   0  14       53.41       44.66     14.34 o 
 -14   0  14       10.17       17.10     13.13 o 
 -12   0  14      346.10      304.10     34.41 o 
 -10   0  14      272.87      313.81     21.71 o 
  -8   0  14      204.41      203.44     22.88 o 
  -6   0  14      583.51      600.74     23.73 o 
  -4   0  14     1115.50     1270.61     32.96 o 
  -2   0  14      578.26      720.18     34.92 o 
   0   0  14     2418.05     2751.92     67.84 o 
   2   0  14     3079.41     3329.99     77.44 o 
   4   0  14     2945.20     3453.74     80.72 o 
   6   0  14        6.99        7.59      8.62 o 
   8   0  14        6.33        0.31      5.50 o 
  10   0  14      108.27      109.92     21.61 o 
  12   0  14        0.71      -16.70     16.70 o 
  14   0  14      840.44      818.59     56.51 o 
  16   0  14        3.35       -1.35     10.31 o 
 -18   1  14        4.59       -0.50      4.32 o 
 -17   1  14       14.05       10.86      5.42 o 
 -16   1  14       40.93       31.22      9.01 o 
 -15   1  14        9.68        9.84      7.81 o 
 -14   1  14      271.97      272.95     21.94 o 
 -13   1  14      366.31      374.58     25.85 o 
 -12   1  14      208.91      236.80     20.98 o 
 -11   1  14        2.99       -3.21      7.37 o 
 -10   1  14        4.30       -1.30      5.26 o 
  -9   1  14       42.15       43.07      7.44 o 
  -8   1  14      456.08      412.37     23.52 o 
  -7   1  14       77.09       80.12     16.35 o 
  -6   1  14       83.99       85.41     10.93 o 
  -5   1  14      105.15       94.55      8.17 o 
  -4   1  14      126.71      157.41     10.10 o 
  -3   1  14     2988.79     3237.37     59.43 o 
  -2   1  14       46.64       65.66      6.92 o 
  -1   1  14      583.32      644.95     19.00 o 
   0   1  14        1.52        0.44      4.10 o 
   1   1  14      894.75      963.68     43.50 o 
   2   1  14      587.28      645.85     22.99 o 
   3   1  14      758.66      823.93     27.03 o 
   4   1  14       84.81       86.33     10.05 o 
   5   1  14      153.61      145.37     12.97 o 
   6   1  14      197.31      214.06     15.75 o 
   7   1  14        4.09        8.35      7.78 o 
   8   1  14       17.75       13.89      8.20 o 
   9   1  14      521.57      495.86     29.60 o 
  10   1  14       80.54       57.85     12.40 o 
  11   1  14      319.66      343.28     26.93 o 
  12   1  14        0.17      -17.93     17.93 o 
  13   1  14        0.68       -7.92     12.32 o 
  14   1  14      357.97      391.66     40.40 o 
  15   1  14      118.70       90.57     21.00 o 
  16   1  14       60.24       48.07     16.21 o 
  17   1  14       76.63       86.83     15.65 o 
 -16   2  14      111.32       99.01     13.45 o 
 -15   2  14       19.17       56.02     12.61 o 
 -14   2  14      445.36      488.34     27.16 o 
 -13   2  14       19.37       13.70      7.10 o 
 -12   2  14      111.58      124.13     18.89 o 
 -11   2  14       92.52       70.13     18.59 o 
 -10   2  14       21.63        7.75      8.04 o 
  -9   2  14        1.87        7.25      7.96 o 
  -8   2  14       52.06       52.22      9.74 o 
  -7   2  14      157.01      176.67     17.26 o 
  -6   2  14      500.89      482.76     28.04 o 
  -5   2  14      210.38      209.62     22.29 o 
  -4   2  14       75.19       49.39     12.73 o 
  -3   2  14      182.77      218.54     17.34 o 
  -2   2  14      101.12      120.42      9.63 o 
  -1   2  14      290.11      291.49     17.35 o 
   0   2  14      336.87      349.12     30.47 o 
   1   2  14        9.34       18.27     11.45 o 
   2   2  14      306.48      262.56     24.93 o 
   3   2  14      171.12      156.97     19.42 o 
   4   2  14      212.18      208.96     14.86 o 
   5   2  14        4.88        6.04      5.99 o 
   6   2  14      173.13      161.15     17.52 o 
   7   2  14       53.29       46.74     33.65 o 
   8   2  14     1029.46      963.97     39.77 o 
   9   2  14      152.06      151.30     25.92 o 
  10   2  14       62.95       62.62     18.96 o 
  11   2  14       48.71       36.39     18.65 o 
  12   2  14        3.43       -4.26     13.98 o 
  13   2  14       44.31       22.48     14.59 o 
  14   2  14       23.63       20.29     11.65 o 
  15   2  14      358.51      394.90     23.96 o 
  16   2  14       26.43       29.30      6.71 o 
 -14   3  14        9.12       10.04      8.68 o 
 -13   3  14       22.78       34.08     12.57 o 
 -12   3  14       71.91       86.34     20.82 o 
 -11   3  14        8.38       -7.69     13.00 o 
 -10   3  14       55.12       46.58     19.92 o 
  -9   3  14       60.21       79.68     25.73 o 
  -8   3  14       94.60       69.96     27.37 o 
  -7   3  14       39.51       -7.35     12.36 o 
  -6   3  14      434.86      389.87     50.50 o 
  -5   3  14       32.99       26.14      9.58 o 
  -4   3  14       30.15       41.04      9.75 o 
  -3   3  14        7.62       20.88     18.39 o 
  -2   3  14      265.45      211.63     38.28 o 
  -1   3  14       36.17       40.64     19.00 o 
   0   3  14        4.09        9.08     10.71 o 
   1   3  14      551.83      586.02     59.22 o 
   2   3  14      411.10      428.56     29.25 o 
   3   3  14        0.15        0.84      9.52 o 
   4   3  14        2.00       10.66      7.72 o 
   5   3  14       27.38       38.80     21.43 o 
   6   3  14       48.42       46.87     22.56 o 
   7   3  14       43.29       38.65     19.76 o 
   8   3  14     1746.19     1849.96     97.34 o 
   9   3  14       26.11       16.12      9.26 o 
  10   3  14        2.34       -8.32      8.32 o 
  11   3  14      150.00      148.33     16.36 o 
  12   3  14       22.83        5.03      8.18 o 
  13   3  14       15.91       16.54      5.28 o 
  14   3  14       22.27       29.52     10.13 o 
 -12   4  14      392.19      439.05     28.55 o 
 -11   4  14      203.07      241.74     25.65 o 
 -10   4  14       22.61       13.25     11.58 o 
  -9   4  14        0.42      -19.58     19.58 o 
  -8   4  14       38.45       56.86     21.84 o 
  -7   4  14      169.63      121.06     31.48 o 
  -6   4  14       74.92       71.16     29.16 o 
  -5   4  14      246.33      283.40     21.54 o 
  -4   4  14       47.40       47.38     11.39 o 
  -3   4  14        9.17        9.78     16.16 o 
  -2   4  14       10.25        5.40      7.93 o 
  -1   4  14       11.23        7.95     17.86 o 
   0   4  14       21.40       22.91     20.28 o 
   1   4  14      297.80      243.66     42.04 o 
   2   4  14       42.36       48.32     25.18 o 
   3   4  14        4.74       -5.43     19.74 o 
   4   4  14        0.64        2.71     18.13 o 
   5   4  14      167.14      135.14     30.83 o 
   6   4  14       72.84       50.86     20.55 o 
   7   4  14       47.23       54.60     20.21 o 
   8   4  14        0.78       24.21     14.52 o 
   9   4  14       10.02        7.30     11.55 o 
  10   4  14       23.11        6.69     10.69 o 
  11   4  14      112.05      127.70     17.75 o 
  -7   5  14       33.92        2.53     10.32 o 
  -6   5  14       14.20       19.92     10.46 o 
  -5   5  14      467.49      453.13     39.62 o 
  -4   5  14      215.37      200.68     28.58 o 
  -3   5  14        1.30       11.06     13.63 o 
  -2   5  14      128.36       90.11     23.78 o 
  -1   5  14       49.87       44.65     20.09 o 
   0   5  14       73.91       47.82     19.39 o 
   1   5  14        1.21       -1.21      8.02 o 
   2   5  14       10.93        4.50     10.72 o 
   3   5  14       54.25       44.22     14.51 o 
   4   5  14        2.07       -5.93      5.93 o 
   5   5  14       12.63       -1.03     10.02 o 
   6   5  14       39.46       47.90      9.95 o 
 -17   0  15       37.57       54.48     11.98 o 
 -15   0  15        0.21      -10.79     10.79 o 
 -13   0  15        4.79       -3.21      6.56 o 
 -11   0  15     1053.30     1008.51     59.42 o 
  -9   0  15      189.54      215.50     18.23 o 
  -7   0  15     1953.78     2062.15     45.85 o 
  -5   0  15       64.71       42.30      8.00 o 
  -3   0  15        3.77        9.59      8.43 o 
  -1   0  15     6012.83     6457.61    109.03 o 
   1   0  15        5.42        0.31      8.20 o 
   3   0  15      514.95      583.73     35.22 o 
   5   0  15      270.61      253.96     23.75 o 
   7   0  15      201.78      198.81     22.16 o 
   9   0  15      321.28      314.85     35.52 o 
  11   0  15      965.31     1054.57     66.75 o 
  13   0  15      134.86      119.02     24.72 o 
  15   0  15     1582.83     1713.49     72.74 o 
  17   0  15        5.74       -7.40      7.40 o 
 -18   1  15       25.53       22.55      6.75 o 
 -17   1  15       68.30       60.12      9.79 o 
 -16   1  15       34.67       35.07      8.36 o 
 -15   1  15        9.77        2.54      7.47 o 
 -14   1  15       43.55       41.60     10.33 o 
 -13   1  15       34.87       38.28     10.05 o 
 -12   1  15      199.76      188.88     19.11 o 
 -11   1  15      173.86      196.32     19.29 o 
 -10   1  15        1.08        4.00      4.30 o 
  -9   1  15       84.33       96.24     10.77 o 
  -8   1  15      263.44      260.05     16.08 o 
  -7   1  15      144.55      123.19     18.77 o 
  -6   1  15       28.76       41.45      8.67 o 
  -5   1  15       76.86       87.98      8.35 o 
  -4   1  15     1270.82     1364.44     40.65 o 
  -3   1  15      855.22      891.41     23.77 o 
  -2   1  15     1996.54     2228.51     36.82 o 
  -1   1  15     1006.81     1086.57     25.61 o 
   0   1  15      797.28      925.48     23.29 o 
   1   1  15      340.38      343.23     19.36 o 
   2   1  15        1.90        7.78      7.73 o 
   3   1  15     1577.77     1735.33     40.18 o 
   4   1  15      824.54      864.11     48.49 o 
   5   1  15      929.42      958.24     39.26 o 
   6   1  15      253.06      287.44     18.52 o 
   7   1  15      236.25      269.02     21.25 o 
   8   1  15        0.15      -11.34     11.34 o 
   9   1  15     1300.09     1169.17     35.72 o 
  10   1  15       20.18       -3.18     14.17 o 
  11   1  15      355.11      339.58     25.93 o 
  12   1  15       87.99       95.42     24.81 o 
  13   1  15        3.69       21.06     15.46 o 
  14   1  15      334.00      336.72     37.55 o 
  15   1  15      228.93      242.95     29.64 o 
  16   1  15        8.22        5.13     10.35 o 
  17   1  15       31.12       17.54     10.05 o 
 -16   2  15        0.33       12.52      5.50 o 
 -15   2  15      214.49      246.78     16.43 o 
 -14   2  15      197.12      199.96     22.14 o 
 -13   2  15       84.76       83.87     12.72 o 
 -12   2  15      134.76       92.20     14.81 o 
 -11   2  15      699.30      742.58     37.05 o 
 -10   2  15        1.63       10.42      6.88 o 
  -9   2  15      267.72      226.23     36.33 o 
  -8   2  15      108.14      136.22     18.34 o 
  -7   2  15      188.92      192.24     20.92 o 
  -6   2  15      127.15      144.74     15.88 o 
  -5   2  15      337.91      323.32     35.02 o 
  -4   2  15        7.00        8.43      8.65 o 
  -3   2  15       31.90       32.93      6.51 o 
  -2   2  15      570.74      599.68     20.78 o 
  -1   2  15       36.42       41.42      6.53 o 
   0   2  15      823.90      815.48     47.23 o 
   1   2  15       68.10       58.37     13.25 o 
   2   2  15      252.20      222.78     24.29 o 
   3   2  15      139.70      110.92     18.15 o 
   4   2  15      121.81      128.55     12.07 o 
   5   2  15     1271.61     1265.98     29.66 o 
   6   2  15      733.20      744.54     25.92 o 
   7   2  15       70.39       81.70     12.91 o 
   8   2  15      351.38      360.85     24.99 o 
   9   2  15       71.07       43.46     18.78 o 
  10   2  15      310.77      286.96     35.83 o 
  11   2  15      572.17      575.08     49.90 o 
  12   2  15       48.11       42.72     16.93 o 
  13   2  15       41.10       59.18     16.91 o 
  14   2  15        0.20        6.62      8.54 o 
  15   2  15      147.02      163.97     15.26 o 
  16   2  15        0.82        9.53      5.38 o 
 -14   3  15       18.17       14.94      8.22 o 
 -13   3  15        0.23        3.27      9.76 o 
 -12   3  15        8.09      -12.38     12.38 o 
 -11   3  15      109.33      100.15     22.72 o 
 -10   3  15      247.10      231.19     35.42 o 
  -9   3  15       48.41       33.14     19.09 o 
  -8   3  15       68.40       42.16     25.44 o 
  -7   3  15       47.28       41.16     22.31 o 
  -6   3  15       37.84       38.08     20.29 o 
  -5   3  15       43.31       41.08     22.61 o 
  -4   3  15       15.84        0.38     13.43 o 
  -3   3  15       53.31       25.10     17.21 o 
  -2   3  15      301.58      262.90     42.50 o 
  -1   3  15       52.68       46.59     18.03 o 
   0   3  15      466.45      472.89     53.19 o 
   1   3  15        5.83       24.71     17.26 o 
   2   3  15     1202.17     1287.52     50.41 o 
   3   3  15       77.49       90.11     14.69 o 
   4   3  15       29.76       47.99     21.98 o 
   5   3  15      638.46      623.39     58.25 o 
   6   3  15      449.23      463.37     49.08 o 
   7   3  15      345.12      362.44     45.72 o 
   8   3  15       16.67       -1.67     17.27 o 
   9   3  15       29.66       14.84      8.34 o 
  10   3  15      113.48      107.55     15.35 o 
  11   3  15       65.65       43.60     10.29 o 
  12   3  15        0.05       -4.85      9.88 o 
  13   3  15      288.62      303.36     18.52 o 
  14   3  15        9.10        7.22      6.74 o 
 -12   4  15       91.53      101.39     13.48 o 
 -11   4  15      137.72      169.07     20.58 o 
 -10   4  15        0.86        8.14     10.01 o 
  -9   4  15       36.32       34.79     17.04 o 
  -8   4  15       55.27       43.66     19.47 o 
  -7   4  15       39.77       40.29     19.30 o 
  -6   4  15       50.29       12.86     16.45 o 
  -5   4  15        0.96      -22.64     22.64 o 
  -4   4  15       73.80       53.68     22.82 o 
  -3   4  15      338.31      374.95     50.80 o 
  -2   4  15      499.31      470.54     58.86 o 
  -1   4  15      143.51      108.16     33.94 o 
   0   4  15        7.25       15.55     17.00 o 
   1   4  15       53.16       32.41     20.63 o 
   2   4  15       97.71       97.49     29.70 o 
   3   4  15       15.09       -2.95     17.30 o 
   4   4  15       40.59        1.41     15.48 o 
   5   4  15        4.15       19.86     17.30 o 
   6   4  15      121.69      106.58     27.21 o 
   7   4  15       78.97       61.49     19.81 o 
   8   4  15       13.22        8.22      9.24 o 
   9   4  15       32.72       -3.50     10.98 o 
  10   4  15       82.95       58.44     16.24 o 
  11   4  15        8.67        7.99      7.08 o 
  -7   5  15        6.14        3.81      4.86 o 
  -6   5  15       24.96       16.02      7.89 o 
  -5   5  15        3.03       -9.27      9.27 o 
  -4   5  15      123.43      105.20     21.47 o 
  -3   5  15       32.80       21.65     12.20 o 
  -2   5  15       11.77        4.69     12.27 o 
  -1   5  15       98.12       81.11     20.12 o 
   0   5  15        0.24      -13.08     13.08 o 
   1   5  15      110.92       85.82     19.13 o 
   2   5  15       72.79       69.10     19.45 o 
   3   5  15        3.01      -11.26     11.26 o 
   4   5  15        8.84       36.61     11.32 o 
   5   5  15        0.14       14.32      6.17 o 
 -18   0  16       34.26       33.39      8.18 o 
 -16   0  16        9.37        3.33      7.85 o 
 -14   0  16       66.07      108.45     21.83 o 
 -12   0  16       14.89       37.51     14.39 o 
 -10   0  16     4391.89     4512.09    124.71 o 
  -8   0  16     1002.04      996.34     37.47 o 
  -6   0  16      438.65      469.97     23.13 o 
  -4   0  16       71.30       70.80     13.27 o 
  -2   0  16      670.52      798.01     40.67 o 
   0   0  16     2247.73     2621.75     73.05 o 
   2   0  16       93.76      105.51     17.27 o 
   4   0  16      232.63      257.48     25.28 o 
   6   0  16      157.22      130.53     19.95 o 
   8   0  16       99.11      125.87     14.80 o 
  10   0  16      151.54      196.65     29.69 o 
  12   0  16     1539.62     1506.59     79.03 o 
  14   0  16       96.54      108.82     23.65 o 
  16   0  16      287.45      280.43     25.60 o 
 -17   1  16       69.53       63.47      7.41 o 
 -16   1  16       78.19       74.07     10.02 o 
 -15   1  16       23.42       22.61      8.24 o 
 -14   1  16       16.93        6.95      6.47 o 
 -13   1  16      614.59      668.73     33.62 o 
 -12   1  16      782.55      757.04     61.68 o 
 -11   1  16      401.79      399.35     27.37 o 
 -10   1  16        7.61        7.96      6.77 o 
  -9   1  16       63.17       56.05      9.21 o 
  -8   1  16      302.33      277.40     17.21 o 
  -7   1  16      486.76      451.92     20.86 o 
  -6   1  16      173.78      174.68     15.83 o 
  -5   1  16      338.17      323.39     15.47 o 
  -4   1  16       70.28       83.43     10.69 o 
  -3   1  16     1613.86     1699.76     33.81 o 
  -2   1  16       37.09       33.45      6.45 o 
  -1   1  16     1529.68     1625.44     32.46 o 
   0   1  16      220.82      238.91     16.96 o 
   1   1  16      962.79     1037.47     34.28 o 
   2   1  16      798.88      846.28     31.27 o 
   3   1  16      286.29      238.67     17.84 o 
   4   1  16       52.26       58.15     10.03 o 
   5   1  16       15.09       10.05      9.34 o 
   6   1  16       34.03       18.24      6.59 o 
   7   1  16      101.69       92.05     11.33 o 
   8   1  16     1205.66     1279.96     36.98 o 
   9   1  16      341.62      320.14     19.88 o 
  10   1  16        5.10        6.55      8.61 o 
  11   1  16      422.73      448.01     46.59 o 
  12   1  16        5.95        5.10     13.42 o 
  13   1  16       50.02       59.85     19.90 o 
  14   1  16      304.03      322.91     36.25 o 
  15   1  16      487.00      539.22     42.49 o 
  16   1  16       50.80       50.86     14.48 o 
  17   1  16       47.19       39.12      9.93 o 
 -16   2  16        3.81       -3.65      3.65 o 
 -15   2  16      166.00      209.86     14.44 o 
 -14   2  16      381.58      381.27     32.97 o 
 -13   2  16        0.33       -8.61      8.61 o 
 -12   2  16        9.59       17.85      7.13 o 
 -11   2  16      321.43      353.57     25.38 o 
 -10   2  16      117.58      101.35     15.59 o 
  -9   2  16       72.85       54.55     12.02 o 
  -8   2  16      438.33      390.72     21.21 o 
  -7   2  16       16.79       15.07      6.71 o 
  -6   2  16      397.54      419.03     27.58 o 
  -5   2  16       60.70       74.91     12.83 o 
  -4   2  16       16.82       31.17      9.23 o 
  -3   2  16      249.66      277.67     19.50 o 
  -2   2  16        7.82       14.22      5.75 o 
  -1   2  16       15.81       16.30      6.66 o 
   0   2  16       66.19       58.55     10.36 o 
   1   2  16        0.05       -1.93      8.23 o 
   2   2  16     2831.74     2701.86     93.39 o 
   3   2  16        5.96       -8.16      8.16 o 
   4   2  16      103.38      106.36     11.89 o 
   5   2  16     1870.51     1811.53     43.60 o 
   6   2  16     5042.79     4910.60     85.36 o 
   7   2  16      751.53      748.02     35.08 o 
   8   2  16        3.43      -14.76     14.76 o 
   9   2  16      232.74      236.35     33.78 o 
  10   2  16      171.42      169.05     28.81 o 
  11   2  16      221.88      213.80     30.95 o 
  12   2  16       58.21       35.32     14.77 o 
  13   2  16        0.18       -8.94      8.94 o 
  14   2  16        3.00       -4.69      7.65 o 
  15   2  16      206.66      197.27     22.02 o 
  16   2  16        1.10       12.84      8.18 o 
 -14   3  16       10.25       -3.66      7.90 o 
 -13   3  16       46.33       66.66     14.87 o 
 -12   3  16        4.83        5.14      9.51 o 
 -11   3  16      199.74      156.81     25.77 o 
 -10   3  16       90.31       61.83     18.82 o 
  -9   3  16       19.67       33.99     17.35 o 
  -8   3  16        7.80       17.37     17.86 o 
  -7   3  16        0.90        5.07     18.25 o 
  -6   3  16        4.59      -11.42     18.37 o 
  -5   3  16       89.44      100.72     29.77 o 
  -4   3  16       35.51       34.85     22.33 o 
  -3   3  16       18.74      -16.97     16.97 o 
  -2   3  16      442.59      438.77     52.36 o 
  -1   3  16      786.52      756.58     66.22 o 
   0   3  16      102.78       83.75     24.42 o 
   1   3  16      627.98      644.52     61.67 o 
   2   3  16        4.37        9.34     17.84 o 
   3   3  16      226.93      253.94     40.33 o 
   4   3  16      612.23      591.31     58.23 o 
   5   3  16        4.06       16.39     18.09 o 
   6   3  16      170.02      180.54     34.26 o 
   7   3  16      155.53      138.51     28.94 o 
   8   3  16      218.15      214.83     21.83 o 
   9   3  16       17.47        1.51     10.14 o 
  10   3  16        0.81       -6.77      6.77 o 
  11   3  16        2.44       -7.32     11.14 o 
  12   3  16        0.13       18.47      6.97 o 
  13   3  16        1.11       -0.25      8.01 o 
  14   3  16        2.73        7.20      5.01 o 
 -11   4  16       22.74       33.37     10.42 o 
 -10   4  16      253.52      252.53     26.60 o 
  -9   4  16        0.40        0.91     12.33 o 
  -8   4  16       52.16       49.10     19.10 o 
  -7   4  16       29.41       14.83     13.69 o 
  -6   4  16       35.39       56.26     25.00 o 
  -5   4  16        7.41      -15.09     18.52 o 
  -4   4  16      569.56      557.47     58.86 o 
  -3   4  16      460.92      447.63     55.46 o 
  -2   4  16       66.27       43.83     23.56 o 
  -1   4  16      837.89      793.07     70.79 o 
   0   4  16      182.73      138.51     34.05 o 
   1   4  16       55.93       42.36     18.65 o 
   2   4  16      273.85      258.46     42.06 o 
   3   4  16        0.01      -15.87     15.87 o 
   4   4  16       21.43       48.56     20.73 o 
   5   4  16       12.83       28.34     14.06 o 
   6   4  16        0.37       13.42     15.63 o 
   7   4  16      135.24      119.96     23.97 o 
   8   4  16        9.38       -3.24     12.94 o 
   9   4  16        1.18        7.78     11.50 o 
  10   4  16       54.76       71.69     15.23 o 
  11   4  16      118.53      117.98     15.35 o 
  -6   5  16      132.03      136.00     16.94 o 
  -5   5  16       54.37       48.39     12.99 o 
  -4   5  16       12.70       14.37      8.64 o 
  -3   5  16      115.33      138.41     22.99 o 
  -2   5  16        3.55        8.73     11.17 o 
  -1   5  16        1.16        3.57     10.17 o 
   0   5  16       76.31       55.20     17.44 o 
   1   5  16        0.21       -1.46     10.00 o 
   2   5  16       38.43       46.20     14.16 o 
   3   5  16       15.56       19.46      9.51 o 
   4   5  16        1.48       -5.95      6.77 o 
   5   5  16        9.64        5.96      4.68 o 
 -17   0  17       85.24       88.43     13.01 o 
 -15   0  17      162.41      122.53     20.28 o 
 -13   0  17      407.50      435.81     39.47 o 
 -11   0  17     1245.77     1252.39     67.18 o 
  -9   0  17       21.94       18.14     12.23 o 
  -7   0  17     1710.62     1636.38     45.08 o 
  -5   0  17      760.22      785.55     42.05 o 
  -3   0  17      144.63      154.63     19.49 o 
  -1   0  17      214.90      181.99     21.23 o 
   1   0  17      638.39      723.77     41.04 o 
   3   0  17       89.57       70.89     14.56 o 
   5   0  17      354.96      388.30     32.12 o 
   7   0  17       10.70        2.77      6.14 o 
   9   0  17     1172.19     1108.89     67.79 o 
  11   0  17     2397.56     2458.34    101.50 o 
  13   0  17      604.18      691.19     51.95 o 
  15   0  17      217.35      253.51     27.22 o 
 -17   1  17        3.07       -4.40      5.40 o 
 -16   1  17        7.11       -0.62      5.84 o 
 -15   1  17        0.05       -6.31      6.31 o 
 -14   1  17        4.56        6.11      6.87 o 
 -13   1  17       18.44       18.19      8.12 o 
 -12   1  17       53.28       51.84     11.02 o 
 -11   1  17      109.08      105.90     14.67 o 
 -10   1  17      573.75      584.59     31.96 o 
  -9   1  17       76.62       73.38     10.02 o 
  -8   1  17      503.49      465.34     21.98 o 
  -7   1  17        3.73       13.34      6.08 o 
  -6   1  17       90.95      101.92      9.03 o 
  -5   1  17       38.66       27.84      6.25 o 
  -4   1  17       91.24       72.66      8.15 o 
  -3   1  17      439.13      496.55     19.45 o 
  -2   1  17      498.77      583.31     20.57 o 
  -1   1  17      288.11      270.33     14.29 o 
   0   1  17      372.31      379.61     21.63 o 
   1   1  17       35.18       37.57      8.49 o 
   2   1  17     1309.57     1284.82     39.76 o 
   3   1  17      825.50      904.14     33.95 o 
   4   1  17       55.18       80.51     12.01 o 
   5   1  17        7.65        1.95      6.19 o 
   6   1  17       41.91       41.02      7.95 o 
   7   1  17       38.39       30.18      9.89 o 
   8   1  17     1644.40     1525.46     41.59 o 
   9   1  17     1145.96     1113.90     46.55 o 
  10   1  17      126.57      120.06     16.66 o 
  11   1  17        0.06       -0.93     10.91 o 
  12   1  17      932.94      947.35     65.46 o 
  13   1  17      510.74      526.09     49.19 o 
  14   1  17       44.40       30.08     17.69 o 
  15   1  17      309.00      322.26     31.85 o 
  16   1  17      114.83      110.93     11.65 o 
 -15   2  17       77.32       76.89      8.60 o 
 -14   2  17       79.49       72.25     16.07 o 
 -13   2  17       87.65       71.22     16.02 o 
 -12   2  17      143.77      174.40     17.12 o 
 -11   2  17        8.70        7.43     10.39 o 
 -10   2  17        4.64       -7.11      7.11 o 
  -9   2  17       73.12       52.55     11.32 o 
  -8   2  17       34.96        5.42      6.38 o 
  -7   2  17      364.27      367.43     20.43 o 
  -6   2  17       96.93       87.69     13.93 o 
  -5   2  17        2.36       23.00      6.31 o 
  -4   2  17        3.77       20.90      8.23 o 
  -3   2  17      191.91      198.07     12.51 o 
  -2   2  17        0.43        2.70      7.25 o 
  -1   2  17      146.84      162.34     13.85 o 
   0   2  17      338.34      332.20     16.86 o 
   1   2  17      407.81      394.47     18.05 o 
   2   2  17       28.58       15.45      9.74 o 
   3   2  17      411.39      392.82     21.08 o 
   4   2  17        1.33       -9.90     20.81 o 
   5   2  17       18.55       21.73      6.45 o 
   6   2  17      111.91      117.34     16.02 o 
   7   2  17       83.90       87.61     15.48 o 
   8   2  17      116.40       86.03     26.17 o 
   9   2  17       70.55       60.68     19.84 o 
  10   2  17       17.80        7.30     13.76 o 
  11   2  17       72.34       62.87     14.84 o 
  12   2  17      218.14      204.09     24.32 o 
  13   2  17        2.00        8.08      8.16 o 
  14   2  17       18.80       26.36     17.97 o 
  15   2  17        2.53        1.81      5.50 o 
 -13   3  17        2.46        8.07      8.09 o 
 -12   3  17      128.55      145.81     20.55 o 
 -11   3  17       13.02       -5.04     11.61 o 
 -10   3  17        3.87       -1.47     13.90 o 
  -9   3  17      359.54      328.46     40.81 o 
  -8   3  17       66.30       48.61     21.95 o 
  -7   3  17       15.52       -5.49     15.15 o 
  -6   3  17       76.99       47.15     22.45 o 
  -5   3  17        5.83        4.44     14.15 o 
  -4   3  17        0.23      -10.60     14.91 o 
  -3   3  17        0.32      -13.91     13.91 o 
  -2   3  17      305.83      252.73     41.50 o 
  -1   3  17      455.92      504.92     56.62 o 
   0   3  17        7.34        7.61     15.60 o 
   1   3  17      170.00      179.62     34.80 o 
   2   3  17     2627.25     2586.89    118.48 o 
   3   3  17      203.14      208.87     36.63 o 
   4   3  17      150.64      179.49     35.43 o 
   5   3  17      140.50      130.87     30.72 o 
   6   3  17        2.50       -1.18     16.33 o 
   7   3  17        2.17       -0.93     13.31 o 
   8   3  17       63.77       73.02     14.25 o 
   9   3  17      317.03      301.16     24.25 o 
  10   3  17        2.81        0.10      9.04 o 
  11   3  17        0.61       16.66      7.74 o 
  12   3  17       32.22       20.80      6.95 o 
  13   3  17       24.25       19.06     10.49 o 
 -11   4  17        2.98        3.31      7.03 o 
 -10   4  17       32.53       11.02      9.55 o 
  -9   4  17        1.59       -4.43     10.95 o 
  -8   4  17        0.08       13.72     14.86 o 
  -7   4  17      136.60      141.05     28.23 o 
  -6   4  17       44.72       27.97     19.55 o 
  -5   4  17       29.16       25.58     21.63 o 
  -4   4  17        2.39       24.86     19.78 o 
  -3   4  17        4.41       31.97     20.69 o 
  -2   4  17       79.07       56.83     24.43 o 
  -1   4  17      101.67       91.72     26.30 o 
   0   4  17      505.61      478.31     56.23 o 
   1   4  17        0.28      -19.80     19.80 o 
   2   4  17        3.41      -18.52     18.52 o 
   3   4  17      268.88      232.43     35.90 o 
   4   4  17      167.62      138.91     30.70 o 
   5   4  17       24.26       42.00     18.59 o 
   6   4  17       18.94       14.25     16.05 o 
   7   4  17        2.14       -2.49     12.15 o 
   8   4  17       18.13       26.73     14.50 o 
   9   4  17       25.25       39.51     12.43 o 
  10   4  17       24.50       25.09     11.37 o 
  -5   5  17       80.19       82.62     13.13 o 
  -4   5  17      144.65      146.29     18.73 o 
  -3   5  17      382.41      365.93     32.12 o 
  -2   5  17        5.06       -6.09      9.50 o 
  -1   5  17       25.39       28.01     11.81 o 
   0   5  17       54.47       46.76     14.17 o 
   1   5  17       17.66       28.81     13.04 o 
   2   5  17        7.00        5.24      7.95 o 
   3   5  17        0.19        1.91      5.54 o 
   4   5  17       16.70       19.08      9.27 o 
 -16   0  18      241.60      296.40     25.21 o 
 -14   0  18      155.42      141.92     22.52 o 
 -12   0  18       50.03       46.79     16.16 o 
 -10   0  18      898.23      850.45     55.94 o 
  -8   0  18     2726.17     2679.11     94.69 o 
  -6   0  18      288.77      273.02     19.68 o 
  -4   0  18     1557.18     1653.45     62.90 o 
  -2   0  18      593.82      585.90     38.07 o 
   0   0  18      209.46      281.70     26.87 o 
   2   0  18      161.00      175.86     22.27 o 
   4   0  18      241.04      242.49     26.18 o 
   6   0  18      145.95      175.84     17.91 o 
   8   0  18       11.52        0.45      8.71 o 
  10   0  18       93.06       75.43     22.15 o 
  12   0  18     2549.13     2671.75    102.81 o 
  14   0  18        0.04       -9.20     13.74 o 
  16   0  18       92.49       80.32     12.08 o 
 -17   1  18       69.99       58.06      9.02 o 
 -16   1  18       11.57        8.12      3.06 o 
 -15   1  18      337.46      350.96     20.17 o 
 -14   1  18       37.38       43.41      9.34 o 
 -13   1  18        7.27        8.35      7.01 o 
 -12   1  18      133.38      171.96     17.73 o 
 -11   1  18     1279.34     1283.88     47.11 o 
 -10   1  18        0.01        1.64      5.78 o 
  -9   1  18       33.07       43.72     10.36 o 
  -8   1  18      108.31       93.39     11.04 o 
  -7   1  18       19.52       19.50      6.52 o 
  -6   1  18      141.25      131.64     10.48 o 
  -5   1  18      267.04      262.47     13.98 o 
  -4   1  18        6.82        1.96      3.83 o 
  -3   1  18       38.51       33.09      6.81 o 
  -2   1  18       21.07       25.71      6.23 o 
  -1   1  18       17.34       15.78      7.57 o 
   0   1  18      376.32      401.21     23.27 o 
   1   1  18       22.87       25.48      7.88 o 
   2   1  18      147.71      164.46     19.54 o 
   3   1  18     2047.04     2148.34     45.33 o 
   4   1  18        3.25        2.13      6.79 o 
   5   1  18        4.73       11.74      5.72 o 
   6   1  18      883.55      861.76     25.84 o 
   7   1  18       68.62       63.85     10.74 o 
   8   1  18      361.98      335.13     27.81 o 
   9   1  18      651.80      671.97     37.47 o 
  10   1  18       32.40       20.26     12.58 o 
  11   1  18      439.83      441.55     46.51 o 
  12   1  18        3.65       -8.20     13.63 o 
  13   1  18       36.53       23.19     18.00 o 
  14   1  18       12.11        2.68     11.83 o 
  15   1  18       80.89       85.53     17.76 o 
  16   1  18      253.62      228.34     23.39 o 
 -15   2  18        0.09       -6.75      6.75 o 
 -14   2  18      237.07      259.06     25.11 o 
 -13   2  18       29.62       13.01     12.51 o 
 -12   2  18      180.32      161.95     23.78 o 
 -11   2  18      264.28      227.59     28.10 o 
 -10   2  18       46.68       51.44     18.16 o 
  -9   2  18      112.47       89.34     13.40 o 
  -8   2  18       26.51       40.34     11.09 o 
  -7   2  18       38.87       26.98     12.69 o 
  -6   2  18      411.67      408.14     26.12 o 
  -5   2  18       82.88      105.63     11.60 o 
  -4   2  18      205.50      201.11     15.90 o 
  -3   2  18      584.12      576.70     25.30 o 
  -2   2  18       12.41        4.60      5.95 o 
  -1   2  18        0.01       -4.98      4.98 o 
   0   2  18        1.95        2.86      7.35 o 
   1   2  18       33.62       39.43      6.82 o 
   2   2  18      214.54      225.36     14.36 o 
   3   2  18      905.04      938.31     27.82 o 
   4   2  18      131.58      145.10     19.42 o 
   5   2  18       38.45       38.81     12.32 o 
   6   2  18       87.10       74.75     15.81 o 
   7   2  18     1175.54     1200.20     51.26 o 
   8   2  18       70.34       81.79     20.70 o 
   9   2  18       62.25       78.42     19.37 o 
  10   2  18      172.01      180.55     21.58 o 
  11   2  18        9.30        3.58      8.83 o 
  12   2  18      203.20      231.82     21.01 o 
  13   2  18        0.66        1.38      7.37 o 
  14   2  18       53.16       22.76     17.60 o 
  15   2  18        0.01        5.04      5.21 o 
 -13   3  18       86.39       77.40     12.07 o 
 -12   3  18        0.53       -7.43      7.43 o 
 -11   3  18       42.11       48.71     14.72 o 
 -10   3  18        1.07        1.63     11.27 o 
  -9   3  18       22.96        2.78     14.86 o 
  -8   3  18       91.21       84.39     26.45 o 
  -7   3  18       47.76       29.04     19.14 o 
  -6   3  18        2.10       -0.47     15.86 o 
  -5   3  18      198.55      160.82     33.65 o 
  -4   3  18        2.10       35.03     20.63 o 
  -3   3  18       39.50       41.27     19.07 o 
  -2   3  18       52.13       51.88     23.92 o 
  -1   3  18      295.56      324.16     45.83 o 
   0   3  18      787.84      787.84     67.01 o 
   1   3  18       39.23       21.52     18.49 o 
   2   3  18     1281.99     1265.91     82.90 o 
   3   3  18      677.44      640.94     60.39 o 
   4   3  18     1460.05     1478.11     88.52 o 
   5   3  18      139.22      129.88     30.12 o 
   6   3  18      377.66      384.06     45.36 o 
   7   3  18       69.44       51.70     12.33 o 
   8   3  18       23.13       38.28      9.75 o 
   9   3  18       18.36       17.78      6.34 o 
  10   3  18      335.76      370.84     23.81 o 
  11   3  18       21.48       39.26      8.86 o 
  12   3  18       18.87       32.46     11.55 o 
  13   3  18        1.68       -1.57      7.29 o 
 -10   4  18       23.04       18.29      9.05 o 
  -9   4  18       76.55       90.07     16.97 o 
  -8   4  18      112.97       76.22     19.38 o 
  -7   4  18      226.70      195.86     30.40 o 
  -6   4  18       85.62       99.30     25.56 o 
  -5   4  18       28.63       -0.40     14.83 o 
  -4   4  18       23.39       18.97     18.55 o 
  -3   4  18       20.28       19.34     18.70 o 
  -2   4  18      253.72      198.79     35.90 o 
  -1   4  18      174.63       91.29     27.53 o 
   0   4  18       71.30       44.81     18.27 o 
   1   4  18       12.21        5.68     19.16 o 
   2   4  18       23.91       -2.85     16.30 o 
   3   4  18      134.25      119.71     30.85 o 
   4   4  18       19.38       21.01     19.94 o 
   5   4  18        8.55        8.43     13.90 o 
   6   4  18       71.32       80.61     20.13 o 
   7   4  18        1.46       16.76     12.43 o 
   8   4  18       14.84        4.21     10.57 o 
   9   4  18       41.55       34.90     12.10 o 
  10   4  18       62.59       74.65     13.12 o 
  -4   5  18      101.77       81.28     14.21 o 
  -3   5  18      115.34       91.75     15.57 o 
  -2   5  18      290.19      253.49     25.00 o 
  -1   5  18       44.77       52.33     13.73 o 
   0   5  18       28.33       30.86     10.60 o 
   1   5  18       65.25       56.39     14.49 o 
   2   5  18        8.14        2.98      4.87 o 
   3   5  18        1.69        3.05      3.88 o 
 -17   0  19       94.79       73.31     10.24 o 
 -15   0  19       34.54       37.21     11.90 o 
 -13   0  19      242.94      295.43     32.38 o 
 -11   0  19      554.75      504.85     43.09 o 
  -9   0  19     1173.73     1136.17     64.44 o 
  -7   0  19     2489.91     2380.19     90.16 o 
  -5   0  19        2.94       -2.92      6.00 o 
  -3   0  19      669.04      689.64     42.61 o 
  -1   0  19      270.15      272.01     27.34 o 
   1   0  19        0.02        2.31     10.67 o 
   3   0  19        0.58       -2.25      8.37 o 
   5   0  19     1073.07     1082.14     42.09 o 
   7   0  19      628.18      557.56     30.51 o 
   9   0  19      191.06      219.72     32.83 o 
  11   0  19     1359.97     1495.91     78.87 o 
  13   0  19      496.97      553.87     44.15 o 
  15   0  19       51.47       60.07     14.03 o 
 -16   1  19       62.31       67.27     13.29 o 
 -15   1  19      349.91      304.74     17.86 o 
 -14   1  19       11.02        5.91     11.00 o 
 -13   1  19       28.74        7.91      6.57 o 
 -12   1  19       57.11       46.13     16.19 o 
 -11   1  19      841.18      835.63     38.02 o 
 -10   1  19      228.82      227.47     20.79 o 
  -9   1  19        8.21        9.70      7.27 o 
  -8   1  19       85.44       70.57     13.01 o 
  -7   1  19      977.29     1084.82     33.90 o 
  -6   1  19       49.28       51.71      7.19 o 
  -5   1  19       13.64       14.73      4.75 o 
  -4   1  19       33.70       37.60      5.64 o 
  -3   1  19      399.69      419.12     15.25 o 
  -2   1  19      117.49      117.38     11.30 o 
  -1   1  19      252.48      278.23     17.47 o 
   0   1  19       95.91       83.84     10.02 o 
   1   1  19      105.00      114.67     11.62 o 
   2   1  19      106.15      106.18     12.01 o 
   3   1  19      773.20      796.65     25.37 o 
   4   1  19      191.63      187.04     12.60 o 
   5   1  19       83.09       63.04      8.27 o 
   6   1  19       41.05       17.49      9.14 o 
   7   1  19      619.57      629.56     35.56 o 
   8   1  19        2.17      -10.40     14.65 o 
   9   1  19        4.02      -10.41     17.33 o 
  10   1  19      109.29      151.68     28.17 o 
  11   1  19       48.15       42.33     19.91 o 
  12   1  19       45.70       37.02     21.56 o 
  13   1  19        9.38        1.91     13.65 o 
  14   1  19       46.90       57.42     11.09 o 
  15   1  19        1.00       -7.49      9.03 o 
 -15   2  19        4.54        0.14      1.04 o 
 -14   2  19        0.81        4.62      9.13 o 
 -13   2  19      396.76      407.79     31.27 o 
 -12   2  19        8.11       32.91     13.62 o 
 -11   2  19      211.05      171.46     24.23 o 
 -10   2  19      227.64      223.42     27.60 o 
  -9   2  19        0.02       23.12     11.29 o 
  -8   2  19       17.15       -2.71      6.95 o 
  -7   2  19       55.55       48.74      8.35 o 
  -6   2  19      277.90      247.07     46.81 o 
  -5   2  19       11.32       17.14      8.64 o 
  -4   2  19        1.41        6.53     24.08 o 
  -3   2  19      812.26      770.90     24.89 o 
  -2   2  19       45.63       42.49      7.19 o 
  -1   2  19       22.78       41.06      7.27 o 
   0   2  19      310.40      294.16     16.50 o 
   1   2  19      239.45      247.78     14.98 o 
   2   2  19     3758.87     3658.05     68.32 o 
   3   2  19      551.90      571.44     22.62 o 
   4   2  19      184.15      201.78     15.90 o 
   5   2  19     1163.04     1212.82     50.82 o 
   6   2  19     1078.60      995.37     49.71 o 
   7   2  19      510.46      522.68     34.57 o 
   8   2  19        1.96       -2.18      8.57 o 
   9   2  19        3.87       13.17      9.16 o 
  10   2  19       10.88        9.45      8.13 o 
  11   2  19        1.40       -9.03      9.03 o 
  12   2  19       25.38       12.45      8.04 o 
  13   2  19        0.33       -7.57      8.62 o 
  14   2  19       51.87       71.93     10.87 o 
 -12   3  19        6.35       16.26      8.30 o 
 -11   3  19      163.95      146.22     20.00 o 
 -10   3  19      110.21      143.66     23.04 o 
  -9   3  19       24.88       -5.69     14.63 o 
  -8   3  19       76.31       69.21     21.00 o 
  -7   3  19       28.29       26.74     17.48 o 
  -6   3  19        7.19       -4.40     17.48 o 
  -5   3  19       89.86       53.17     21.75 o 
  -4   3  19      179.67      144.07     31.90 o 
  -3   3  19        8.70       11.07     16.96 o 
  -2   3  19      121.71      150.33     32.66 o 
  -1   3  19      645.03      637.03     62.05 o 
   0   3  19       45.58       53.46     22.47 o 
   1   3  19      130.00      124.25     28.82 o 
   2   3  19        6.68       12.87     17.58 o 
   3   3  19     1010.52      990.90     72.31 o 
   4   3  19      122.68      120.55     28.29 o 
   5   3  19      731.33      712.83     61.30 o 
   6   3  19      231.54      247.26     36.44 o 
   7   3  19       34.53       41.52     14.98 o 
   8   3  19        5.58       11.00     12.71 o 
   9   3  19       38.60       54.75     11.47 o 
  10   3  19        5.27       17.16     20.02 o 
  11   3  19       65.88       73.73     10.73 o 
  12   3  19       41.03       52.85     14.19 o 
 -10   4  19       11.08        7.58      7.48 o 
  -9   4  19        0.58        2.10      7.67 o 
  -8   4  19        0.18       -2.65      9.85 o 
  -7   4  19       31.16       45.47     16.05 o 
  -6   4  19      378.29      323.89     37.35 o 
  -5   4  19      194.55      186.87     31.78 o 
  -4   4  19       18.22        2.80     16.72 o 
  -3   4  19       74.65       49.71     22.64 o 
  -2   4  19      253.54      254.54     39.80 o 
  -1   4  19      467.41      460.90     50.67 o 
   0   4  19      248.27      260.34     39.16 o 
   1   4  19      131.05      108.69     28.19 o 
   2   4  19       14.06        9.09     16.21 o 
   3   4  19        0.22        9.31     15.35 o 
   4   4  19        0.50       -8.76     14.90 o 
   5   4  19       11.64       14.02     14.55 o 
   6   4  19      148.78      113.48     23.70 o 
   7   4  19      154.81      163.48     25.00 o 
   8   4  19       91.20      113.94     18.65 o 
   9   4  19        0.14       -8.15      8.15 o 
  -2   5  19       11.46        4.69      6.35 o 
  -1   5  19        5.76       -3.28      5.81 o 
   0   5  19       14.27       28.26      9.45 o 
   1   5  19        9.80       23.59      8.54 o 
 -16   0  20       79.20       72.74     12.85 o 
 -14   0  20       11.93       21.11     11.26 o 
 -12   0  20       26.04       34.65     14.31 o 
 -10   0  20      591.76      576.48     46.79 o 
  -8   0  20       39.61       44.55     17.33 o 
  -6   0  20     3309.83     3422.90     70.48 o 
  -4   0  20       70.35       80.39     12.25 o 
  -2   0  20      961.08     1072.18     40.17 o 
   0   0  20      104.07       98.95     14.92 o 
   2   0  20      113.00       97.58     14.13 o 
   4   0  20      484.48      513.73     29.76 o 
   6   0  20     1321.91     1364.90     48.19 o 
   8   0  20      111.87       92.72     21.26 o 
  10   0  20     1438.34     1436.85     78.77 o 
  12   0  20       30.58       22.08     16.57 o 
  14   0  20       19.40       15.46     12.16 o 
 -16   1  20       71.68       77.88     12.12 o 
 -15   1  20       66.85       74.04      9.11 o 
 -14   1  20       40.86       56.65      9.56 o 
 -13   1  20        2.52       10.17      7.62 o 
 -12   1  20      103.73      103.41     14.23 o 
 -11   1  20       26.27       40.30     10.65 o 
 -10   1  20      571.42      554.34     31.44 o 
  -9   1  20      138.35      130.63     16.70 o 
  -8   1  20      178.14      197.19     19.56 o 
  -7   1  20     1103.62     1107.21     34.60 o 
  -6   1  20       52.90       46.93      7.82 o 
  -5   1  20      182.83      176.18     12.34 o 
  -4   1  20     2456.60     2521.38     42.90 o 
  -3   1  20      439.76      464.04     21.57 o 
  -2   1  20       32.96       30.56      6.10 o 
  -1   1  20       69.85       61.21      7.70 o 
   0   1  20       64.02       71.31      8.77 o 
   1   1  20      180.52      163.80     15.95 o 
   2   1  20        6.09        5.11      3.10 o 
   3   1  20      967.35      936.14     28.06 o 
   4   1  20      889.24      852.47     26.92 o 
   5   1  20     1485.73     1511.72     35.67 o 
   6   1  20        1.72        8.56      5.42 o 
   7   1  20      253.27      296.63     25.54 o 
   8   1  20      299.57      318.44     25.92 o 
   9   1  20      355.04      312.00     25.94 o 
  10   1  20      219.92      206.78     32.78 o 
  11   1  20      248.80      257.36     34.68 o 
  12   1  20        0.77      -15.73     15.73 o 
  13   1  20       30.71       21.18     10.12 o 
  14   1  20        2.11       -3.18     12.20 o 
  15   1  20      304.20      359.52     26.60 o 
 -14   2  20      148.88      167.19     18.17 o 
 -13   2  20       57.32       50.46     12.47 o 
 -12   2  20      665.96      689.22     41.81 o 
 -11   2  20      117.32      145.68     21.73 o 
 -10   2  20        0.71        2.79     11.96 o 
  -9   2  20        9.63       18.38     17.79 o 
  -8   2  20      127.94       95.72     12.78 o 
  -7   2  20        0.88        2.79      7.41 o 
  -6   2  20      277.40      219.86     27.83 o 
  -5   2  20      149.62      126.21     23.85 o 
  -4   2  20      458.19      463.07     30.22 o 
  -3   2  20      261.61      250.68     22.62 o 
  -2   2  20      477.18      523.54     26.01 o 
  -1   2  20       14.21       12.14      5.24 o 
   0   2  20       41.81       33.51      8.56 o 
   1   2  20      568.03      573.98     22.74 o 
   2   2  20      664.77      701.12     30.22 o 
   3   2  20       48.10       41.57     12.10 o 
   4   2  20      149.12      157.14     20.19 o 
   5   2  20       89.43       93.19     16.51 o 
   6   2  20      619.99      592.01     36.70 o 
   7   2  20       91.64       92.46     15.98 o 
   8   2  20        2.66       -0.07     14.79 o 
   9   2  20       37.93       32.83     11.71 o 
  10   2  20       51.99       53.25     15.25 o 
  11   2  20       17.57       19.76     11.45 o 
  12   2  20       14.61        9.20      7.76 o 
  13   2  20        3.74       -4.48      4.48 o 
  14   2  20      301.95      356.74     17.71 o 
 -11   3  20       32.26       36.55     10.39 o 
 -10   3  20      173.01      198.49     24.63 o 
  -9   3  20        0.28       -1.11     11.61 o 
  -8   3  20      266.32      225.75     32.45 o 
  -7   3  20       13.54       18.76     16.28 o 
  -6   3  20      103.78      118.90     27.46 o 
  -5   3  20       16.97      -18.26     18.26 o 
  -4   3  20       95.68      132.20     30.46 o 
  -3   3  20        5.73       13.62     15.22 o 
  -2   3  20       13.78       -1.26      8.91 o 
  -1   3  20      343.48      330.17     44.17 o 
   0   3  20        7.71       13.30     17.09 o 
   1   3  20       91.86       90.61     25.39 o 
   2   3  20      518.22      496.52     51.81 o 
   3   3  20      261.60      261.81     39.39 o 
   4   3  20        2.44       -3.53     14.48 o 
   5   3  20       12.10       19.56     15.80 o 
   6   3  20       16.28        4.73     10.40 o 
   7   3  20      190.22      173.34     19.35 o 
   8   3  20       13.27       11.71     10.38 o 
   9   3  20       34.12       42.26      9.30 o 
  10   3  20       69.78       63.46     14.20 o 
  11   3  20       59.04       65.01     16.51 o 
  12   3  20       42.82       56.89     12.93 o 
  -9   4  20        2.26        4.30      6.89 o 
  -8   4  20       10.61       14.21      9.76 o 
  -7   4  20        0.92       -4.93      9.60 o 
  -6   4  20       93.13       78.47     20.95 o 
  -5   4  20       71.85       47.55     18.41 o 
  -4   4  20       28.88       10.25     14.70 o 
  -3   4  20       15.04        3.63     14.77 o 
  -2   4  20       70.35       49.13     19.94 o 
  -1   4  20        6.03       35.38     19.26 o 
   0   4  20      372.46      370.44     41.07 o 
   1   4  20       59.87       49.80     20.32 o 
   2   4  20       21.39       24.42     16.49 o 
   3   4  20        0.09       10.82     14.71 o 
   4   4  20        5.09       11.41     15.21 o 
   5   4  20      279.54      318.99     34.43 o 
   6   4  20        0.87       -5.28     12.25 o 
   7   4  20        2.18       -7.10      9.89 o 
   8   4  20        5.97        2.80     10.92 o 
 -15   0  21      178.34      196.28     20.17 o 
 -13   0  21      707.70      698.90     45.09 o 
 -11   0  21      279.43      277.34     32.37 o 
  -9   0  21       39.78       55.40     16.14 o 
  -7   0  21     2978.80     2951.46    103.80 o 
  -5   0  21     1249.03     1269.61     44.78 o 
  -3   0  21      160.10      192.89     18.40 o 
  -1   0  21      135.28      149.42     16.42 o 
   1   0  21       27.57       37.98     10.25 o 
   3   0  21      328.19      316.93     24.78 o 
   5   0  21        0.05      -10.47     13.49 o 
   7   0  21       23.61       35.60     12.89 o 
   9   0  21       24.29       31.78     20.15 o 
  11   0  21       41.08       36.03     18.03 o 
  13   0  21        8.72        6.04     10.91 o 
 -16   1  21       15.09       22.00      6.86 o 
 -15   1  21       27.91       16.01      4.85 o 
 -14   1  21      420.40      432.06     21.60 o 
 -13   1  21       48.21       56.74     10.38 o 
 -12   1  21       79.59       67.34     11.67 o 
 -11   1  21       11.55       13.08      9.00 o 
 -10   1  21      653.96      699.10     34.71 o 
  -9   1  21      356.82      374.27     26.50 o 
  -8   1  21      474.67      444.45     30.10 o 
  -7   1  21      174.02      145.48     17.18 o 
  -6   1  21     2187.38     2175.82     62.02 o 
  -5   1  21      151.17      173.83     14.60 o 
  -4   1  21       67.15       63.81      8.07 o 
  -3   1  21     1430.87     1543.52     34.78 o 
  -2   1  21      327.10      340.30     16.92 o 
  -1   1  21       14.55        7.08      4.81 o 
   0   1  21      443.29      438.13     19.61 o 
   1   1  21      493.60      491.20     20.50 o 
   2   1  21      318.93      328.34     18.75 o 
   3   1  21       24.91       34.87      6.71 o 
   4   1  21      121.68      125.85     11.83 o 
   5   1  21       15.39       28.40     11.18 o 
   6   1  21      840.20      895.54     43.84 o 
   7   1  21        9.45       11.82      5.52 o 
   8   1  21      591.13      555.66     27.27 o 
   9   1  21      373.30      369.42     22.13 o 
  10   1  21       96.77       99.75     15.68 o 
  11   1  21      108.59      124.95     16.81 o 
  12   1  21        6.82        8.34      9.67 o 
  13   1  21        1.35       -2.19      8.52 o 
  14   1  21      335.21      269.94     53.41 o 
 -14   2  21       14.11        4.53      6.71 o 
 -13   2  21      491.38      508.84     31.03 o 
 -12   2  21       74.61       77.38     16.04 o 
 -11   2  21       74.16       48.00     14.24 o 
 -10   2  21       23.65       13.01     11.69 o 
  -9   2  21       76.29       76.04     11.24 o 
  -8   2  21      154.21      158.64     15.58 o 
  -7   2  21      254.10      238.98     19.19 o 
  -6   2  21      341.10      361.06     34.95 o 
  -5   2  21        5.95        9.47      8.58 o 
  -4   2  21       96.59      101.09     18.88 o 
  -3   2  21      887.36      882.58     55.18 o 
  -2   2  21      277.23      299.62     24.90 o 
  -1   2  21      893.29      902.59     48.14 o 
   0   2  21      654.46      664.95     35.68 o 
   1   2  21        7.19        4.09     13.07 o 
   2   2  21      142.32      139.97     19.00 o 
   3   2  21     2072.37     2146.72     67.89 o 
   4   2  21       58.41       31.37     12.06 o 
   5   2  21      161.43      210.28     22.07 o 
   6   2  21        0.03        7.02      8.62 o 
   7   2  21       37.15       20.27     10.55 o 
   8   2  21        1.90        6.46     18.43 o 
   9   2  21       89.94       75.05     16.96 o 
  10   2  21        0.58        8.37      9.12 o 
  11   2  21       16.22       13.35      8.71 o 
  12   2  21       90.86       87.95     13.18 o 
  13   2  21        0.65        8.05      5.67 o 
 -10   3  21       60.71       60.69     13.13 o 
  -9   3  21       40.31        2.16     11.35 o 
  -8   3  21      108.70      103.06     21.65 o 
  -7   3  21       78.70       81.15     22.76 o 
  -6   3  21        6.13       -8.05     16.51 o 
  -5   3  21       76.35       46.33     18.83 o 
  -4   3  21        0.75      -14.44     14.44 o 
  -3   3  21       78.17      100.31     27.05 o 
  -2   3  21       10.14        5.98     14.43 o 
  -1   3  21      227.48      208.15     34.80 o 
   0   3  21       15.25        8.81     13.30 o 
   1   3  21      634.80      637.61     58.48 o 
   2   3  21        0.44        0.26     12.60 o 
   3   3  21      926.40      999.27     42.11 o 
   4   3  21      389.30      464.43     48.07 o 
   5   3  21       23.03       39.18     15.69 o 
   6   3  21        0.00       11.96      7.96 o 
   7   3  21        2.95        0.44      5.39 o 
   8   3  21       28.27       20.34     14.55 o 
   9   3  21      116.17      109.42     18.33 o 
  10   3  21       43.41       23.26      7.32 o 
  11   3  21      158.76      174.99     20.67 o 
  -8   4  21       16.22       24.48      8.64 o 
  -7   4  21       13.39       -3.19     10.36 o 
  -6   4  21       83.98       69.93     16.69 o 
  -5   4  21       59.72       34.60     14.66 o 
  -4   4  21       32.45        4.42     12.69 o 
  -3   4  21       23.55       29.80     15.66 o 
  -2   4  21       64.16       23.82     18.42 o 
  -1   4  21       99.60      103.87     25.57 o 
   0   4  21        5.23       18.96     14.29 o 
   1   4  21        7.38       12.89     15.48 o 
   2   4  21      319.98      299.99     35.57 o 
   3   4  21        0.14        1.45     12.78 o 
   4   4  21       33.12       41.01     17.38 o 
   5   4  21       11.02        2.59      9.47 o 
   6   4  21      390.49      342.15     31.79 o 
   7   4  21       37.78       33.39     11.38 o 
   8   4  21       81.67       63.48     13.72 o 
 -14   0  22        0.08       -3.25      6.55 o 
 -12   0  22        2.62      -10.04     10.04 o 
 -10   0  22      581.82      621.74     47.26 o 
  -8   0  22      448.45      447.50     42.27 o 
  -6   0  22     5775.23     5777.64    146.80 o 
  -4   0  22      392.50      390.97     26.25 o 
  -2   0  22        0.76       -1.29      4.96 o 
   0   0  22        7.92       -3.36      9.53 o 
   2   0  22      132.32      127.05     16.81 o 
   4   0  22        7.87       18.41     10.90 o 
   6   0  22     1262.35     1163.73     72.47 o 
   8   0  22     1315.63     1267.83     75.50 o 
  10   0  22     1143.60     1147.33     67.34 o 
  12   0  22       71.69       70.26     19.46 o 
  14   0  22       11.12       17.67      8.99 o 
 -15   1  22       97.96      100.74     13.69 o 
 -14   1  22       17.66        7.90      5.19 o 
 -13   1  22       11.79       18.80      6.66 o 
 -12   1  22       46.20       47.13     10.19 o 
 -11   1  22      103.94       88.26     13.19 o 
 -10   1  22      520.81      538.04     30.23 o 
  -9   1  22      825.61      921.14     40.28 o 
  -8   1  22      243.12      226.35     31.73 o 
  -7   1  22      215.05      203.59     20.29 o 
  -6   1  22      368.15      403.47     27.82 o 
  -5   1  22      224.80      213.58     20.40 o 
  -4   1  22      431.33      427.45     22.57 o 
  -3   1  22      800.90      787.53     25.35 o 
  -2   1  22      104.29      129.06     10.67 o 
  -1   1  22      317.96      319.47     16.65 o 
   0   1  22      880.28      870.97     27.04 o 
   1   1  22        1.71        2.83      5.91 o 
   2   1  22      172.59      158.28     12.54 o 
   3   1  22       26.16        0.28      8.53 o 
   4   1  22      362.10      366.73     27.95 o 
   5   1  22      520.21      464.05     32.24 o 
   6   1  22      128.94      115.65     17.77 o 
   7   1  22        0.20       -9.44      9.44 o 
   8   1  22      114.43       94.98     16.59 o 
   9   1  22       71.77       60.83     13.28 o 
  10   1  22      223.88      227.08     21.52 o 
  11   1  22      163.99      202.29     19.60 o 
  12   1  22        2.74        3.79      7.78 o 
  13   1  22        5.17       -0.80      8.28 o 
  14   1  22        4.36       -0.68      8.59 o 
 -13   2  22      285.96      333.42     22.79 o 
 -12   2  22      356.49      395.19     28.42 o 
 -11   2  22        2.43       -7.53      9.76 o 
 -10   2  22        0.05        9.86      5.84 o 
  -9   2  22       55.86       52.17      9.44 o 
  -8   2  22        0.46       10.03      6.76 o 
  -7   2  22        9.66        0.07     12.86 o 
  -6   2  22       14.09        2.06      6.82 o 
  -5   2  22        3.58        4.33      4.42 o 
  -4   2  22      489.89      510.44     40.98 o 
  -3   2  22      196.38      170.37     26.22 o 
  -2   2  22        1.06        3.63     10.73 o 
  -1   2  22      842.26      858.39     55.65 o 
   0   2  22     1038.74     1089.93     46.41 o 
   1   2  22      729.78      691.08     55.70 o 
   2   2  22      396.95      416.14     30.80 o 
   3   2  22     1134.65     1075.08     47.91 o 
   4   2  22       54.79       74.47     14.56 o 
   5   2  22      127.53      125.17     25.48 o 
   6   2  22       79.61       76.58     15.52 o 
   7   2  22       33.60       37.44     12.39 o 
   8   2  22       10.63        4.25     17.10 o 
   9   2  22       30.60       41.64     11.31 o 
  10   2  22       38.23       52.58     11.52 o 
  11   2  22       11.41       27.76      8.84 o 
  12   2  22       21.90       30.57      7.88 o 
  13   2  22      177.64      218.22     19.52 o 
  -8   3  22       47.77       11.22     11.47 o 
  -7   3  22      204.89      179.75     27.93 o 
  -6   3  22       16.25       30.45     15.45 o 
  -5   3  22       25.32       22.00     19.83 o 
  -4   3  22      222.63      125.65     28.67 o 
  -3   3  22        3.83       33.81     17.38 o 
  -2   3  22        7.45       -2.54     13.27 o 
  -1   3  22       15.68       16.42     11.92 o 
   0   3  22        0.11       12.39     14.63 o 
   1   3  22      349.76      335.95     41.58 o 
   2   3  22      112.89       88.99     16.89 o 
   3   3  22      540.90      521.44     30.08 o 
   4   3  22      342.37      311.04     23.50 o 
   5   3  22       37.83       50.13     20.73 o 
   6   3  22      215.08      236.53     32.44 o 
   7   3  22       63.56       58.27      9.77 o 
   8   3  22       43.79       31.57      8.79 o 
   9   3  22        2.16       11.53     11.37 o 
  10   3  22       72.87       95.56     17.11 o 
  11   3  22       26.23       20.93      8.07 o 
  -7   4  22       26.12       23.58      8.13 o 
  -6   4  22        3.19       16.07      9.27 o 
  -5   4  22       45.28       17.98     13.61 o 
  -4   4  22       12.10        3.88     10.61 o 
  -3   4  22        0.57       -8.35     13.78 o 
  -2   4  22       66.53       47.70     17.84 o 
  -1   4  22      241.88      260.83     32.57 o 
   0   4  22       54.08       48.26     17.69 o 
   1   4  22       38.27       15.39     13.34 o 
   2   4  22      189.72      168.27     26.37 o 
   3   4  22       12.55       -7.60     12.15 o 
   4   4  22       14.64       10.09     12.59 o 
   5   4  22      254.16      224.01     25.22 o 
   6   4  22      133.57      138.77     18.98 o 
   7   4  22       84.46       49.69     12.19 o 
 -15   0  23      189.41      194.37     17.00 o 
 -13   0  23       27.87       52.26     12.63 o 
 -11   0  23       11.78       11.69      9.29 o 
  -9   0  23      263.74      243.57     31.59 o 
  -7   0  23       96.96      101.18     23.11 o 
  -5   0  23     1794.46     1797.83     82.56 o 
  -3   0  23      566.29      526.47     30.81 o 
  -1   0  23       46.97       40.72     10.07 o 
   1   0  23      942.27      925.14     58.92 o 
   3   0  23      263.67      225.82     33.86 o 
   5   0  23     1341.01     1199.74     75.07 o 
   7   0  23      968.54      975.28     67.33 o 
   9   0  23       36.40       41.72     17.62 o 
  11   0  23        9.84       25.72     15.76 o 
  13   0  23      114.55       99.45     15.73 o 
 -15   1  23       51.89       58.49      9.56 o 
 -14   1  23       46.92       52.30     12.54 o 
 -13   1  23       45.09       51.17      8.54 o 
 -12   1  23      275.85      270.16     19.16 o 
 -11   1  23       57.36       57.52     13.47 o 
 -10   1  23      529.99      548.78     42.02 o 
  -9   1  23      631.83      660.40     33.66 o 
  -8   1  23      258.50      227.87     21.02 o 
  -7   1  23      287.98      286.19     23.26 o 
  -6   1  23       38.26       23.72     11.14 o 
  -5   1  23       12.37        6.59      8.10 o 
  -4   1  23      820.88      810.93     38.87 o 
  -3   1  23      733.48      681.37     35.18 o 
  -2   1  23      581.82      666.77     34.50 o 
  -1   1  23       10.74       11.67      6.82 o 
   0   1  23      473.52      447.04     28.94 o 
   1   1  23        7.48        3.30      7.34 o 
   2   1  23      123.29      132.95     17.71 o 
   3   1  23       50.44       48.80     23.70 o 
   4   1  23       11.95        0.81     13.34 o 
   5   1  23      215.28      204.63     22.72 o 
   6   1  23      444.73      416.22     30.72 o 
   7   1  23       29.82        1.37     13.62 o 
   8   1  23      222.36      162.43     19.18 o 
   9   1  23      282.87      305.73     37.69 o 
  10   1  23      715.51      797.70     56.51 o 
  11   1  23        1.94        7.90     11.61 o 
  12   1  23      185.96      253.36     28.45 o 
  13   1  23       48.40       36.73     12.72 o 
 -13   2  23      186.00      164.76     14.54 o 
 -12   2  23      222.69      247.28     20.85 o 
 -11   2  23       97.55       91.34     15.46 o 
 -10   2  23       23.22       27.73      7.10 o 
  -9   2  23      234.65      238.05     17.07 o 
  -8   2  23      142.36      145.38     17.19 o 
  -7   2  23       63.50       62.89     11.23 o 
  -6   2  23        1.53        8.17      9.20 o 
  -5   2  23       51.62       54.24     15.95 o 
  -4   2  23      160.16      202.42     26.70 o 
  -3   2  23      812.33      855.42     54.37 o 
  -2   2  23      336.15      345.60     35.30 o 
  -1   2  23      487.74      507.84     43.03 o 
   0   2  23       68.40       66.12     16.41 o 
   1   2  23     1913.60     2008.66     85.40 o 
   2   2  23       10.66      -15.97     15.97 o 
   3   2  23        4.01        1.56     16.54 o 
   4   2  23        0.11      -10.69     10.69 o 
   5   2  23       14.82       23.32      9.69 o 
   6   2  23       35.34       45.73     12.47 o 
   7   2  23        0.02        4.51      9.32 o 
   8   2  23       13.31       11.80     10.88 o 
   9   2  23      145.36      146.66     17.17 o 
  10   2  23       50.93       45.03     11.29 o 
  11   2  23        0.79        8.51     11.15 o 
  12   2  23      111.24      109.61     13.41 o 
  -7   3  23       19.65      -11.32     11.32 o 
  -6   3  23       50.69       21.19     14.47 o 
  -5   3  23        7.41      -15.85     16.31 o 
  -4   3  23      109.35      101.45     24.84 o 
  -3   3  23       79.48       65.76     22.90 o 
  -2   3  23      429.14      386.92     44.10 o 
  -1   3  23      296.49      267.96     35.79 o 
   0   3  23       29.45       35.77     17.89 o 
   1   3  23      457.75      453.50     27.01 o 
   2   3  23        7.99       17.77      5.74 o 
   3   3  23      195.82      173.08     17.50 o 
   4   3  23       91.89       69.94     11.83 o 
   5   3  23       14.15       24.20      8.56 o 
   6   3  23      108.33      109.82     19.63 o 
   7   3  23       58.30       71.27     19.44 o 
   8   3  23        4.00        8.28     12.66 o 
   9   3  23        1.16        9.49      9.82 o 
  10   3  23        6.45       14.42      8.86 o 
  -5   4  23       89.57       86.11     15.32 o 
  -4   4  23        0.56       -5.32      9.53 o 
  -3   4  23        7.99        3.80     12.07 o 
  -2   4  23       29.88       31.00     13.53 o 
  -1   4  23       17.52       20.90     12.56 o 
   0   4  23        1.51       -5.98     10.24 o 
   1   4  23       33.16       24.53     13.04 o 
   2   4  23        7.21       16.14     10.00 o 
   3   4  23       20.13       -0.45      9.31 o 
   4   4  23       41.15       25.26     11.05 o 
   5   4  23       44.79       26.78     11.41 o 
 -14   0  24       79.24       96.21     13.93 o 
 -12   0  24       75.14       69.85     14.60 o 
 -10   0  24      601.97      556.27     43.53 o 
  -8   0  24      260.97      287.82     34.68 o 
  -6   0  24     1820.04     1871.83     84.68 o 
  -4   0  24        5.38       16.17     14.55 o 
  -2   0  24      336.83      377.56     38.84 o 
   0   0  24     2020.12     2178.36     92.01 o 
   2   0  24       97.98       93.20     15.54 o 
   4   0  24      291.58      255.48     36.09 o 
   6   0  24     1243.96     1374.63     79.40 o 
   8   0  24      379.12      376.78     40.38 o 
  10   0  24      229.10      217.34     29.53 o 
  12   0  24       41.75       56.02     14.33 o 
 -14   1  24       14.49        8.49      6.84 o 
 -13   1  24       34.30       32.44      6.61 o 
 -12   1  24      218.64      216.33     15.92 o 
 -11   1  24        2.96        2.97      5.34 o 
 -10   1  24        0.29       -0.12      7.11 o 
  -9   1  24      482.02      515.08     29.18 o 
  -8   1  24      299.63      300.89     23.35 o 
  -7   1  24      140.29      151.40     21.52 o 
  -6   1  24      261.95      264.95     23.13 o 
  -5   1  24        2.78       10.95      7.29 o 
  -4   1  24       68.09       62.66     12.67 o 
  -3   1  24     1706.14     1717.57     56.00 o 
  -2   1  24      939.26     1005.46     42.87 o 
  -1   1  24      963.87      986.12     42.56 o 
   0   1  24      511.56      519.35     31.19 o 
   1   1  24      219.27      236.62     22.11 o 
   2   1  24       70.57       65.52     18.04 o 
   3   1  24       32.66       26.69      8.02 o 
   4   1  24       74.44       71.77     19.08 o 
   5   1  24      104.85      103.89     27.31 o 
   6   1  24      477.09      527.11     33.13 o 
   7   1  24       52.83       30.61     14.56 o 
   8   1  24      206.59      170.17     29.12 o 
   9   1  24       11.32       22.95     15.87 o 
  10   1  24       14.59       26.71     15.33 o 
  11   1  24      362.34      374.88     35.00 o 
  12   1  24      320.93      408.20     32.17 o 
  13   1  24       37.15       32.39     10.55 o 
 -12   2  24      389.12      369.51     21.83 o 
 -11   2  24      118.47      113.10     15.49 o 
 -10   2  24        0.78        1.24      1.83 o 
  -9   2  24        7.68        6.67      6.27 o 
  -8   2  24       10.04       14.99      6.31 o 
  -7   2  24       86.95       68.86     15.05 o 
  -6   2  24      321.38      297.89     31.34 o 
  -5   2  24       63.59       58.41     15.78 o 
  -4   2  24       66.64       78.83     17.63 o 
  -3   2  24       21.48       22.40     11.95 o 
  -2   2  24      256.87      226.14     29.86 o 
  -1   2  24      255.26      246.12     31.39 o 
   0   2  24      975.71      959.90     59.07 o 
   1   2  24       28.00       25.98     14.28 o 
   2   2  24      466.00      500.39     43.90 o 
   3   2  24       17.16       11.20      8.63 o 
   4   2  24        7.43       12.92      9.90 o 
   5   2  24        8.46        2.37     16.96 o 
   6   2  24       87.81       69.93     24.74 o 
   7   2  24        2.27       -4.97     21.30 o 
   8   2  24       26.25       25.56     10.88 o 
   9   2  24        3.17        7.89      7.54 o 
  10   2  24        3.06       -2.57      7.13 o 
  11   2  24      105.02      114.92     11.78 o 
  -5   3  24      155.66      122.35     22.58 o 
  -4   3  24        1.07        0.76      7.18 o 
  -3   3  24      533.48      563.21     47.45 o 
  -2   3  24       36.53       32.70     18.78 o 
  -1   3  24       61.21       78.04     20.54 o 
   0   3  24      251.06      263.25     34.62 o 
   1   3  24      631.37      625.05     31.19 o 
   2   3  24       19.88       19.64      6.34 o 
   3   3  24      203.69      206.30     17.38 o 
   4   3  24      204.87      189.81     17.20 o 
   5   3  24        3.38       15.19      6.19 o 
   6   3  24        3.28       -1.65      4.84 o 
   7   3  24      250.82      255.55     16.68 o 
   8   3  24       13.87        8.48     11.15 o 
   9   3  24       15.13       11.59      8.65 o 
  -3   4  24        3.56       -1.94     10.58 o 
  -2   4  24        4.85       -5.89      9.62 o 
  -1   4  24        7.89        4.60      8.18 o 
   0   4  24       44.93       22.61     12.43 o 
   1   4  24      119.47       86.01     16.27 o 
   2   4  24       58.42       61.19     14.28 o 
   3   4  24      155.51      140.27     18.43 o 
   4   4  24       71.03       71.78     13.72 o 
 -13   0  25       27.04       31.54      8.58 o 
 -11   0  25       62.35       58.66     14.04 o 
  -9   0  25      110.59      121.29     23.01 o 
  -7   0  25       55.21       47.04     16.47 o 
  -5   0  25      241.72      247.12     32.99 o 
  -3   0  25      769.90      751.65     54.76 o 
  -1   0  25      878.96      905.82     60.18 o 
   1   0  25      858.55      771.38     55.54 o 
   3   0  25     1271.03     1158.36     50.33 o 
   5   0  25      130.64      169.67     31.04 o 
   7   0  25     1020.40     1069.43     66.93 o 
   9   0  25      365.02      371.64     38.35 o 
  11   0  25      136.72      128.43     20.19 o 
 -13   1  25        0.02        3.08      4.27 o 
 -12   1  25      322.50      357.12     18.78 o 
 -11   1  25       45.08       34.79      8.50 o 
 -10   1  25       22.57       29.47      8.92 o 
  -9   1  25      281.43      279.07     21.41 o 
  -8   1  25       13.33       17.56      9.77 o 
  -7   1  25      115.47      100.62     14.16 o 
  -6   1  25      119.33      135.86     16.56 o 
  -5   1  25        5.71       -1.89      7.95 o 
  -4   1  25       12.33       33.81     10.58 o 
  -3   1  25      146.69      142.17     17.63 o 
  -2   1  25      252.62      253.76     21.86 o 
  -1   1  25      231.04      216.20     20.57 o 
   0   1  25       26.00       30.88     15.07 o 
   1   1  25      217.24      217.29     27.81 o 
   2   1  25      719.78      713.85     36.02 o 
   3   1  25       79.10       87.43     17.68 o 
   4   1  25      452.62      436.40     48.01 o 
   5   1  25       71.24       55.73     23.07 o 
   6   1  25      189.69      211.26     33.77 o 
   7   1  25        1.98       10.38     17.30 o 
   8   1  25       67.45       59.23     20.46 o 
   9   1  25       30.37       27.71     15.40 o 
  10   1  25        9.06        6.10     14.48 o 
  11   1  25       25.81       22.41     12.17 o 
  12   1  25       22.21       10.04      9.59 o 
 -10   2  25        6.80        2.97      8.93 o 
  -9   2  25       18.04       14.33      6.81 o 
  -8   2  25        3.44        0.77      5.50 o 
  -7   2  25      342.94      321.84     28.63 o 
  -6   2  25       34.63       27.40      8.75 o 
  -5   2  25        0.35       -8.79      8.79 o 
  -4   2  25        4.71       25.68     12.55 o 
  -3   2  25      744.07      813.69     51.40 o 
  -2   2  25       91.27       74.81     17.73 o 
  -1   2  25      399.82      405.07     38.38 o 
   0   2  25       89.80      123.31     23.25 o 
   1   2  25       29.97       14.92     10.88 o 
   2   2  25        8.54        5.29      9.63 o 
   3   2  25       28.74       20.94     13.85 o 
   5   2  25        3.01       -4.40     10.99 o 
   6   2  25        2.06       -0.24     11.83 o 
   7   2  25      182.97      176.28     17.58 o 
   8   2  25       37.76       27.28     10.06 o 
   9   2  25      357.10      375.01     22.04 o 
  10   2  25        2.95      -10.24     10.24 o 
  11   2  25       13.56        3.78      5.93 o 
  -2   3  25      114.27       71.23     18.74 o 
  -1   3  25       18.93       10.07     14.49 o 
   0   3  25       67.27       90.81     20.48 o 
   1   3  25        1.98        3.20     22.73 o 
   2   3  25       31.64       32.28      8.76 o 
   3   3  25        4.12       10.71      6.45 o 
   4   3  25      155.85      153.06     28.90 o 
   5   3  25       34.75       29.42      7.96 o 
   6   3  25        0.54       -3.12      4.17 o 
   7   3  25        5.54       13.50      4.19 o 
 -12   0  26        2.08        1.83      6.20 o 
 -10   0  26       21.65       25.15     13.98 o 
  -8   0  26       17.53       35.74     13.74 o 
  -6   0  26      944.03      998.92     60.66 o 
  -4   0  26      634.23      695.10     51.67 o 
  -2   0  26        3.64        4.70     10.85 o 
   0   0  26       27.07        9.59     13.07 o 
   2   0  26     1065.93      947.29     61.04 o 
   4   0  26      188.78      175.19     20.22 o 
   6   0  26     1283.85     1174.35     71.20 o 
   8   0  26      140.85      116.59     25.04 o 
  10   0  26      420.53      403.82     26.90 o 
 -13   1  26        0.35       11.55      6.36 o 
 -12   1  26        1.70        7.51      6.01 o 
 -11   1  26       26.08       27.51      7.07 o 
 -10   1  26        8.87       14.37      7.27 o 
  -9   1  26       20.97       33.01      8.94 o 
  -8   1  26       49.31       46.84     14.57 o 
  -7   1  26      282.87      306.12     22.58 o 
  -6   1  26       45.32       25.00      9.74 o 
  -5   1  26      180.63      182.95     18.39 o 
  -4   1  26       38.97       47.82     10.54 o 
  -3   1  26        0.41       -5.74      7.34 o 
  -2   1  26       49.59       79.30     13.80 o 
  -1   1  26      242.76      305.81     24.53 o 
   0   1  26      165.73      171.95     18.24 o 
   1   1  26      422.82      407.67     27.40 o 
   2   1  26        2.76        1.95     14.40 o 
   3   1  26      577.07      524.95     30.16 o 
   4   1  26       13.72        5.67     10.63 o 
   5   1  26        6.40        5.57     14.08 o 
   6   1  26      241.67      208.25     31.93 o 
   7   1  26       24.66       26.47     17.82 o 
   8   1  26      224.20      283.33     34.60 o 
   9   1  26      387.02      403.54     38.03 o 
  10   1  26       43.34       33.04     15.35 o 
  11   1  26        6.46       14.80      9.84 o 
  -9   2  26        0.23        1.77      4.12 o 
  -8   2  26      170.99      212.54     20.35 o 
  -7   2  26       35.21       36.99      9.79 o 
  -6   2  26      209.68      193.92     21.67 o 
  -5   2  26       31.62       40.67     12.57 o 
  -4   2  26        0.66       -2.37      9.08 o 
  -3   2  26      203.48      168.87     22.97 o 
  -2   2  26       54.79       49.89     15.87 o 
  -1   2  26      305.28      315.38     32.92 o 
   0   2  26      183.30      181.38     24.98 o 
   1   2  26       20.06       19.74     13.07 o 
   2   2  26       50.60       51.76     15.86 o 
   3   2  26        0.27        1.36     10.77 o 
   4   2  26        9.48       14.19     14.42 o 
   5   2  26        2.37       14.51      8.48 o 
   7   2  26        1.15      -11.07     11.07 o 
   8   2  26       10.89        2.14      8.56 o 
   9   2  26       75.04       62.53     13.58 o 
  10   2  26       11.60       19.64      6.98 o 
   1   3  26      146.64      143.54     22.44 o 
   2   3  26       59.01       43.81     13.89 o 
   3   3  26      171.88      169.73     44.97 o 
   4   3  26        1.88       -1.80      3.93 o 
   5   3  26       20.26       14.05      5.08 o 
   6   3  26       98.39      100.41      9.04 o 
 -13   0  27      261.59      236.32     16.75 o 
 -11   0  27       24.50       19.86      8.79 o 
  -9   0  27        0.63       -1.14     11.10 o 
  -7   0  27      506.23      435.32     38.43 o 
  -5   0  27       52.50       36.33     15.23 o 
  -3   0  27      166.50      192.23     27.68 o 
  -1   0  27      508.26      493.23     44.53 o 
   1   0  27       64.04       71.80     19.62 o 
   3   0  27       54.43       19.94     13.65 o 
   5   0  27      373.39      239.81     29.59 o 
   7   0  27       18.54        6.67     11.78 o 
   9   0  27       25.59       27.69      7.74 o 
 -12   1  27        9.74       -3.60      3.60 o 
 -11   1  27        2.35       10.78      5.02 o 
 -10   1  27       27.39       31.76      7.64 o 
  -9   1  27       51.46       71.76     10.37 o 
  -8   1  27      128.19      120.61     14.29 o 
  -7   1  27       90.42       93.77     12.26 o 
  -6   1  27       73.82       55.57     11.93 o 
  -5   1  27      290.15      309.29     23.02 o 
  -4   1  27      120.04      108.20     14.18 o 
  -3   1  27      173.45      178.44     18.98 o 
  -2   1  27      245.60      255.47     21.91 o 
  -1   1  27      231.78      204.68     19.23 o 
   0   1  27        7.28        3.52      7.38 o 
   1   1  27      130.20      129.68     16.22 o 
   2   1  27     1073.79     1087.46     41.78 o 
   3   1  27      118.57      114.15     15.98 o 
   4   1  27       10.19       -2.81      9.41 o 
   5   1  27        0.48        0.39      8.09 o 
   6   1  27       24.96       36.14     19.49 o 
   7   1  27       43.07       32.34     17.66 o 
   8   1  27       41.91       38.43     17.00 o 
   9   1  27        1.86       11.82     12.81 o 
  10   1  27       45.91       67.01      9.38 o 
  -9   2  27       26.92       22.72      6.65 o 
  -8   2  27       17.03       11.60      5.18 o 
  -7   2  27        0.64        1.35      6.28 o 
  -6   2  27       77.39       86.05     15.18 o 
  -5   2  27       21.22       18.84     10.06 o 
  -4   2  27        1.82       -3.10      9.08 o 
  -3   2  27       91.44       85.67     17.85 o 
  -2   2  27        0.64       -9.08      9.42 o 
  -1   2  27       98.52      101.90     20.02 o 
   0   2  27       21.87       13.63     10.93 o 
   1   2  27       38.04       34.07     13.41 o 
   2   2  27        0.00       -9.40      9.40 o 
   3   2  27        6.00       -2.66      6.33 o 
   4   2  27        4.13        9.19     10.02 o 
   5   2  27        3.94       -5.77      7.10 o 
   6   2  27       10.14       22.97     10.27 o 
   7   2  27       64.86       72.36     14.91 o 
   8   2  27       69.97       94.30     14.53 o 
   9   2  27        0.13        3.21      5.92 o 
   2   3  27       22.53       11.87      4.16 o 
   3   3  27        4.69        4.63      3.50 o 
   4   3  27      238.02      225.66     15.81 o 
 -12   0  28      503.80      515.15     25.77 o 
 -10   0  28       17.13       18.38     10.15 o 
  -8   0  28       16.88       10.98     10.96 o 
  -6   0  28       89.26       76.66     19.39 o 
  -4   0  28      540.20      580.94     46.02 o 
  -2   0  28      789.73      741.71     52.68 o 
   0   0  28       55.28       56.94     17.72 o 
   2   0  28       16.89        6.50     10.62 o 
   4   0  28       47.83       43.63     14.66 o 
   6   0  28       22.27       12.11     11.95 o 
   8   0  28       80.39       92.38     14.51 o 
 -11   1  28       23.44       36.11      5.30 o 
 -10   1  28        7.31       19.23      5.87 o 
  -9   1  28       78.60       90.57     10.97 o 
  -8   1  28       84.33       79.51     11.46 o 
  -7   1  28        0.00       -6.53      6.53 o 
  -6   1  28      139.39      144.18     19.28 o 
  -5   1  28      108.02      110.37     14.65 o 
  -4   1  28      328.32      317.25     22.99 o 
  -3   1  28        7.31        4.17      6.96 o 
  -2   1  28       13.24       -5.01      7.01 o 
  -1   1  28      136.01      126.61     16.49 o 
   0   1  28        1.05       -7.69      8.78 o 
   1   1  28       15.86       16.45     12.96 o 
   2   1  28      146.22      122.43     15.32 o 
   3   1  28      108.10       92.73     20.83 o 
   4   1  28        2.82       -6.62     12.71 o 
   5   1  28      107.52      107.38     20.51 o 
   6   1  28        0.00        0.12      7.36 o 
   7   1  28       10.89       16.90     10.88 o 
   8   1  28       24.89       12.33     11.04 o 
   9   1  28      314.38      314.54     24.82 o 
  10   1  28       27.15       25.79      7.21 o 
  -8   2  28        5.38        4.87      3.03 o 
  -7   2  28      286.22      306.82     21.88 o 
  -6   2  28       15.65       23.49      8.81 o 
  -5   2  28       42.11       37.89     10.22 o 
  -4   2  28       31.73       36.52     11.48 o 
  -3   2  28       24.70       13.38      9.76 o 
  -2   2  28        4.59        5.43      7.82 o 
  -1   2  28      100.66       85.07     16.35 o 
   0   2  28       91.82       72.83     14.94 o 
   1   2  28        3.04        9.15      8.89 o 
   2   2  28       22.08       20.92      9.83 o 
   3   2  28      267.38      279.62     27.64 o 
   4   2  28       52.08       52.99     13.47 o 
   5   2  28        5.70        3.54      7.89 o 
   6   2  28       45.09       44.35     11.02 o 
   7   2  28      136.27      151.67     17.86 o 
   8   2  28        0.06        1.81      4.83 o 
 -11   0  29      209.14      203.19     17.12 o 
  -9   0  29      831.69      960.51     44.33 o 
  -7   0  29      349.53      343.66     30.25 o 
  -5   0  29      245.26      257.79     29.70 o 
  -3   0  29      446.08      464.01     40.70 o 
  -1   0  29      102.05       84.15     19.99 o 
   1   0  29       88.81       79.07     19.30 o 
   3   0  29       73.44       59.09     16.02 o 
   5   0  29      296.68      339.89     30.36 o 
   7   0  29       36.97       46.56     12.09 o 
 -10   1  29        2.15        1.92      3.68 o 
  -9   1  29      221.02      230.49     14.56 o 
  -8   1  29        0.13        3.66      5.83 o 
  -7   1  29       85.43       80.95     11.29 o 
  -6   1  29      303.40      330.48     20.55 o 
  -5   1  29        3.15       17.96      8.09 o 
  -4   1  29        1.01       -3.17      6.77 o 
  -3   1  29        3.38       -4.62      6.78 o 
  -2   1  29      293.31      286.10     20.91 o 
  -1   1  29        0.40        2.20      7.17 o 
   0   1  29      107.67       99.05     12.89 o 
   1   1  29        1.44        3.72      6.83 o 
   2   1  29       29.59       12.38      7.48 o 
   3   1  29      196.41      183.51     26.78 o 
   4   1  29       10.51       13.83     11.28 o 
   5   1  29       45.90       49.68     16.39 o 
   6   1  29        0.30       -2.91      9.25 o 
   7   1  29        9.89        9.25      8.81 o 
   8   1  29       53.31       46.82     11.41 o 
   9   1  29        2.95       -3.66      5.71 o 
  -7   2  29      299.85      301.03     19.16 o 
  -6   2  29      237.07      269.00     20.48 o 
  -5   2  29      230.99      259.08     21.66 o 
  -4   2  29        6.86        3.45      5.68 o 
  -3   2  29        7.92       10.84      7.09 o 
  -2   2  29        7.66       -4.69      6.47 o 
  -1   2  29      110.14      117.72     17.39 o 
   0   2  29        0.73       -4.86      7.55 o 
   1   2  29      102.31       98.71     16.06 o 
   2   2  29       24.01       48.35     12.55 o 
   3   2  29        0.01        4.36      5.75 o 
   4   2  29        6.54        7.07      7.20 o 
   5   2  29       46.43       48.14     11.50 o 
   6   2  29       40.30       46.17      9.78 o 
   7   2  29       19.47       22.79      7.01 o 
 -10   0  30        2.64       -0.93      5.14 o 
  -8   0  30      379.47      400.80     28.87 o 
  -6   0  30        1.79        7.38     10.70 o 
  -4   0  30        0.00       -2.20      9.68 o 
  -2   0  30        2.03        8.39      9.92 o 
   0   0  30      174.78      183.06     25.26 o 
   2   0  30        0.04        2.41     10.42 o 
   4   0  30        9.45       18.35      9.93 o 
   6   0  30       70.11       71.65     13.58 o 
  -9   1  30       28.94       35.63      5.60 o 
  -8   1  30        0.00        4.60      4.32 o 
  -7   1  30       18.68       14.85      6.11 o 
  -6   1  30       16.68       13.29      6.45 o 
  -5   1  30        1.91       -0.58      5.87 o 
  -4   1  30       41.82       46.03      9.91 o 
  -3   1  30        8.54       -1.65      7.61 o 
  -2   1  30       25.17       27.61      7.93 o 
  -1   1  30      126.94      126.80     13.58 o 
   0   1  30       54.50       54.57     10.09 o 
   1   1  30       65.18       74.54     11.22 o 
   2   1  30       60.79       67.97     16.20 o 
   3   1  30        3.84       20.98     11.84 o 
   4   1  30      116.36      131.51     19.99 o 
   5   1  30      112.44      114.64     17.45 o 
   6   1  30       34.42       37.52     11.31 o 
   7   1  30        9.57        5.05      6.74 o 
   8   1  30       95.78       89.36     11.60 o 
  -6   2  30      667.48      644.31     26.50 o 
  -5   2  30        0.01        6.03      4.27 o 
  -4   2  30       29.07       43.59      8.70 o 
  -3   2  30        9.81        9.39      6.71 o 
  -2   2  30       13.61       24.32      7.70 o 
  -1   2  30       25.99       23.28      9.41 o 
   0   2  30        0.44        2.86      6.23 o 
   1   2  30        2.88       -7.49      7.49 o 
   2   2  30       18.84       22.77      8.87 o 
   3   2  30        6.16        6.29      6.46 o 
   4   2  30       75.82       87.84     12.95 o 
   5   2  30        0.27        4.79      5.37 o 
   6   2  30       12.87       12.65      5.34 o 
  -9   0  31      280.40      288.34     19.27 o 
  -7   0  31      181.85      168.05     19.01 o 
  -5   0  31      572.89      569.47     36.27 o 
  -3   0  31        4.11        2.90      9.21 o 
  -1   0  31       39.19       38.30     13.46 o 
   1   0  31      197.34      187.84     23.13 o 
   3   0  31        0.00       -7.51      8.18 o 
   5   0  31      137.81      151.82     16.93 o 
  -8   1  31       71.31       58.06      9.82 o 
  -7   1  31       19.67       18.50      4.76 o 
  -6   1  31       71.78       75.28      9.15 o 
  -5   1  31      200.25      236.10     15.32 o 
  -4   1  31       39.08       46.99      8.31 o 
  -3   1  31       80.34       87.78     10.31 o 
  -2   1  31        6.27        0.25     12.80 o 
  -1   1  31       14.47       15.59      6.49 o 
   0   1  31        9.00       22.72     11.20 o 
   1   1  31        4.36        4.93      9.37 o 
   2   1  31       90.67       88.62     16.52 o 
   3   1  31        7.18       15.20      9.65 o 
   4   1  31       31.37       49.62     13.39 o 
   5   1  31        7.97       18.82      8.53 o 
   6   1  31       38.40       60.01     11.61 o 
  -4   2  31       41.41       31.04      6.71 o 
  -3   2  31       35.38       38.42      8.63 o 
  -2   2  31       13.70       18.79      6.78 o 
  -1   2  31       22.67       18.52      6.76 o 
   0   2  31      165.66      173.30     17.08 o 
   1   2  31       14.78       13.66      6.58 o 
   2   2  31       55.06       40.80      9.41 o 
   3   2  31       17.41       18.92      6.59 o 
   4   2  31      244.98      254.34     18.08 o 
  -8   0  32       76.97       74.47     10.41 o 
  -6   0  32        5.10       20.89      7.92 o 
  -4   0  32       42.23       55.07     12.00 o 
  -2   0  32      124.09      133.86     18.54 o 
   0   0  32       38.06       21.62     10.53 o 
   2   0  32        7.47       12.07      8.70 o 
   4   0  32       32.11       17.03      8.02 o 
  -7   1  32        2.29        3.67      4.49 o 
  -6   1  32       65.54       78.80     10.48 o 
  -5   1  32       16.05        6.54      4.95 o 
  -4   1  32        0.12        4.00      4.47 o 
  -3   1  32       10.00        3.65      7.67 o 
  -2   1  32        4.37        9.47      4.48 o 
  -1   1  32       33.78       43.64     11.91 o 
   0   1  32        7.54       -3.87      8.33 o 
   1   1  32       54.90       51.94     12.29 o 
   2   1  32        7.55        7.58      8.51 o 
   3   1  32       11.02       11.53      7.45 o 
   4   1  32       11.36       -0.03      5.55 o 
   5   1  32      178.37      223.97     18.17 o 
  -1   2  32       37.78       27.84      5.91 o 
   0   2  32       93.39      108.64     11.45 o 
  -5   0  33        1.04       -6.25      6.25 o 
  -3   0  33        0.00        4.92      7.66 o 
  -1   0  33        3.62        0.17      6.26 o 
   1   0  33      138.16      142.23     16.00 o 
   3   0  33       21.36       24.68      8.63 o 
  -5   1  33        0.68       17.64      6.53 o 
  -4   1  33       15.41        7.58      5.76 o 
  -3   1  33        2.08        3.75      4.72 o 
  -2   1  33       49.01       60.68     10.92 o 
  -1   1  33       10.68        6.54      7.59 o 
   0   1  33       51.76       56.25     10.90 o 
   1   1  33        2.03        7.93      6.09 o 
   2   1  33       15.25       10.50      6.76 o 
   3   1  33       31.61       32.75      7.82 o 
  -2   0  34       47.92       52.29      8.72 o 
                                                 
